# Supplementary material for: Magnetic Field Induced Changes in the Shoot and Root Proteome of Barley (Hordeum vulgare L.)
Source: Front Plant Sci. 2021 Feb 23;12:622795. doi: 10.3389/fpls.2021.622795 (PMC7940674; doi:10.3389/fpls.2021.622795)
Supplement: Supplementary Figure 1 — MF set up, (A) figure of coil connected to a power supply with DC current, (B) diagrams illustrate the ratio of current produced by power supply in the coil and the flux density of MF generated in the coil. [file Data_Sheet_1.ZIP]

Archive with 2 entries (2 files):
- Supplementary figures.pptx
- supplementary tables with detailed information-AS (new).xlsx
