# Supplementary material for: Magnetic Field Induced Changes in the Shoot and Root Proteome of Barley (Hordeum vulgare L.)
Source: Front Plant Sci. 2021 Feb 23;12:622795. doi: 10.3389/fpls.2021.622795 (PMC7940674; doi:10.3389/fpls.2021.622795)
Supplement: Supplementary Figure 1 — MF set up, (A) figure of coil connected to a power supply with DC current, (B) diagrams illustrate the ratio of current produced by power supply in the coil and the flux density of MF generated in the coil. [file Data_Sheet_1.ZIP › supplementary tables with detailed information-AS (new).xlsx]

## Sheet: Table S1 all sig differ protein
Table S1: Detail information of all significantly changed proteins in abundant between different tissues (shoot and root) and different conditions (treatment with MF and control condition)
in 5 days old seedlings treated with 7mT for 5 days, 6hours a day (root control (root ctrl), root treated (root tr), shoot control (shoot ctrl), shoot treated (shoot tr)).
349 proteins were significantly changed among different treatments, and tissues based on one-way ANOVA (P-value ≤0.01) , which was performed with Perseus 1.5 software.
T: Protein IDs	root control	root treat	shoot control	shoot treat	N: ANOVA p value	C: ANOVA Significant	N: Peptides	N: Razor + unique peptides	N: Unique peptides	N: Sequence coverage [%]	N: Unique + razor sequence coverage [%]	N: Unique sequence coverage [%]	N: Mol. weight [kDa]	N: Q-value	N: Score	N: Intensity	N: MS/MS count	N: ANOVA q-value	T: Fasta headers	T: Significant pairs
A0A287DTW2	2.12918	1.77484	0	-2.12918	0.00588531	+	14	14	13	42.2	42.2	40.6	47.342	0	179.55	2867000000	236	0.00526984	Uncharacterized protein	root tr_shoot tr;root ctrl_shoot tr
A0A287DU90	0	0	0	0	0.0399811	+	11	11	11	30.7	30.7	30.7	44.57	0	57.983	217140000	82	0.0309333	Uncharacterized protein
M0V0J0	-2.90884	-2.78921	2.7061	2.90884	0.000291475	+	15	15	15	39.5	39.5	39.5	45.348	0	80.209	1026000000	126	0.000533333	Aspartate aminotransferase	shoot ctrl_root ctrl;shoot tr_root ctrl;shoot ctrl_root tr;shoot tr_root tr
A0A287E5H0	2.06952	2.79228	-2.79228	-2.36836	0.000932053	+	6	6	6	51.4	51.4	51.4	23.09	0	51.758	1413000000	113	0.0012437	Uncharacterized protein	root ctrl_shoot ctrl;root tr_shoot ctrl;root ctrl_shoot tr;root tr_shoot tr
A0A287E9D1	2.47756	0	-2.24314	-2.47756	0.00259653	+	14	14	14	25.9	25.9	25.9	73.476	0	85.034	765670000	117	0.00277124	Uncharacterized protein	root ctrl_shoot tr;root ctrl_shoot ctrl
A0A287LUS2	1.41393	1.72538	-1.72538	0	0.0190597	+	11	11	11	34.4	34.4	34.4	35.14	0	108.98	2745500000	202	0.0167968	Uncharacterized protein	root ctrl_shoot ctrl;root tr_shoot ctrl
A0A287G2D9	0	0	0	0	0.0391158	+	8	8	7	22.8	22.8	21.2	57.824	0	57.528	288940000	66	0.0306323	Predicted protein
A0A287EAI5	-4.95584	-5.01093	5.01093	4.39153	2.53167e-06	+	13	12	12	24.9	23.3	23.3	60.421	0	70.902	327780000	72	0	Uncharacterized protein	shoot tr_root tr;shoot ctrl_root tr;shoot tr_root ctrl;shoot ctrl_root ctrl
A0A287EF32	-3.87548	-3.92312	2.14695	3.92312	6.74092e-05	+	6	6	6	37.8	37.8	37.8	20.385	0	60.925	2167900000	99	0.000173913	Peptidyl-prolyl cis-trans isomerase	shoot ctrl_root tr;shoot tr_root tr;shoot ctrl_root ctrl;shoot tr_root ctrl;shoot tr_shoot ctrl
A0A287EG36	-1.86161	0	1.86161	0	0.0174868	+	9	9	9	21.3	21.3	21.3	67.032	0	43.649	307040000	75	0.0157851	Arginine decarboxylase	shoot ctrl_root ctrl
A0A287EKE6	1.91525	0	-1.81571	-1.91525	0.00957079	+	12	12	12	46.4	46.4	46.4	33.36	0	76.498	1038600000	117	0.00818779	Uncharacterized protein	root ctrl_shoot tr;root ctrl_shoot ctrl
A0A287ESD7	-1.5608	0	0	1.5608	0.0239937	+	5	5	5	35.1	35.1	35.1	22.315	0	99.684	379090000	59	0.0210264	Uncharacterized protein	shoot tr_root ctrl
A0A287EWS1	1.49404	1.56911	0	-1.56911	0.0202812	+	17	17	16	45.3	45.3	45.3	59.365	0	230.45	1457400000	192	0.0179843	Importin subunit alpha	root ctrl_shoot tr;root tr_shoot tr
F2CRI1	-1.38248	-2.57215	2.57215	1.74773	0.0031799	+	11	11	11	22.2	22.2	22.2	59.018	0	104.7	1547100000	122	0.00330435	Dihydrolipoyl dehydrogenase	shoot tr_root tr;shoot ctrl_root tr;shoot ctrl_root ctrl
A0A287EXJ0	-1.30472	2.78799	-2.51295	-2.78799	0.00140961	+	15	15	12	38.3	38.3	33.5	52.302	0	121.25	1798700000	227	0.00159398	Dihydrolipoyl dehydrogenase	root tr_shoot tr;root tr_shoot ctrl;root tr_root ctrl
A0A287GM42	1.32173	0	0	-1.32173	0.0397556	+	10	10	10	39.2	39.2	39.2	24.36	0	121.53	3119600000	249	0.0310032	Uncharacterized protein	root ctrl_shoot tr
A0A287EZQ9	0	0	0	0	0.057905	+	30	30	17	45.7	45.7	31.2	92.414	0	257.93	2249800000	337	0.0451091	Uncharacterized protein
A0A287F096	1.48398	2.00133	-1.94628	-2.00133	0.00391307	+	12	12	11	30	30	28.8	63.006	0	128.29	896960000	132	0.00371429	Malic enzyme	root ctrl_shoot tr;root tr_shoot tr;root ctrl_shoot ctrl;root tr_shoot ctrl
A0A287F2M6	0	0	0	0	0.0462166	+	8	8	8	33.8	33.8	33.8	29.813	0	78.497	1274500000	59	0.0359502	ATP synthase subunit gamma
F2DFQ8	-2.78425	-2.4076	0	2.78425	0.00144566	+	12	7	7	42.7	29.8	29.8	29.863	0	107.62	946060000	102	0.00161194	40S ribosomal protein S3a	shoot tr_root ctrl;shoot tr_root tr
A0A287F6G3	0	0	0	0	0.0580952	+	11	11	11	32.5	32.5	32.5	48.741	0	112.61	771500000	133	0.0452235	Uncharacterized protein
A0A287F6T5	1.7403	0	0	-1.7403	0.0225231	+	28	28	13	49.6	49.6	22.6	71.595	0	238.28	5026300000	433	0.0200618	Uncharacterized protein	root ctrl_shoot tr
A0A287FA86	0	0	0	0	0.0464257	+	23	23	19	30.4	30.4	26.4	98.849	0	165.25	1345000000	192	0.036	Coatomer subunit gamma
A0A287FCC2	-3.54687	-3.89359	3.84231	3.89359	2.80092e-05	+	30	30	28	32.7	32.7	30.7	117.95	0	227.83	1382100000	186	0.000235294	Uncharacterized protein	shoot ctrl_root tr;shoot tr_root tr;shoot ctrl_root ctrl;shoot tr_root ctrl
A0A287FI72	-2.23548	-1.6426	0	2.23548	0.00582263	+	9	9	9	23.7	23.7	23.7	29.196	0	27.463	469010000	67	0.00525532	Uncharacterized protein	shoot tr_root ctrl;shoot tr_root tr
A0A287FNB0	1.44447	0	0	-1.44447	0.0358652	+	8	6	6	26.4	19.9	19.9	54.158	0	40.08	445240000	104	0.0287285	Pyruvate kinase	root ctrl_shoot tr
A0A287FPI1	-1.68557	0	1.68557	0	0.018786	+	9	9	9	19.3	19.3	19.3	53.405	0	30.831	277920000	64	0.0165944	Uncharacterized protein	shoot ctrl_root ctrl
A0A287FSX1	4.80592	4.16159	-4.62678	-4.80592	4.87949e-06	+	15	14	7	39.9	38.2	20.6	51.229	0	116.37	985350000	110	0	Uncharacterized protein	root tr_shoot tr;root ctrl_shoot tr;root tr_shoot ctrl;root ctrl_shoot ctrl
F2DSV5	0	-1.35343	1.35343	0	0.0323887	+	7	7	7	35.8	35.8	35.8	25.333	0	74.895	295590000	141	0.0267875	Predicted protein	shoot ctrl_root tr
A0A287G0K8	0	1.58585	0	-1.58585	0.0143369	+	8	8	6	49.5	49.5	40.4	21.163	0	80.776	1268500000	119	0.0126957	Uncharacterized protein	root tr_shoot tr
A0A287G6G3	-1.62611	1.62611	-1.48568	0	0.0201607	+	22	5	0	47	14.9	0	64.38	0	42.414	296360000	35	0.0179447	Uncharacterized protein	root tr_root ctrl;root tr_shoot ctrl
A0A287G758	2.82068	2.78225	-1.85539	-2.82068	0.000665146	+	14	14	14	31.3	31.3	31.3	68.669	0	92.307	455660000	109	0.000990476	Delta-1-pyrroline-5-carboxylate synthase	root tr_shoot tr;root ctrl_shoot tr;root tr_shoot ctrl;root ctrl_shoot ctrl
M0UVN4	0	0	0	0	0.0633453	+	11	11	11	38.5	38.5	38.5	49.734	0	85.912	646160000	110	0.0492334	Uncharacterized protein
A0A287G9M8	4.11776	3.60776	-3.80171	-4.11776	2.60408e-05	+	12	10	10	26.6	24.4	24.4	70.569	0	105.59	1090500000	91	0	Uncharacterized protein	root tr_shoot tr;root ctrl_shoot tr;root tr_shoot ctrl;root ctrl_shoot ctrl
M0USG5	0	1.98737	-1.98737	-1.32735	0.0128393	+	13	13	13	44.8	44.8	44.8	41.626	0	99.516	399810000	83	0.0114133	Uncharacterized protein	root tr_shoot ctrl;root tr_shoot tr
A0A287GA50	2.4517	2.82108	-2.82108	-2.71578	0.000428854	+	18	18	5	56.1	56.1	9.8	49.7	0	166.26	1843900000	204	0.000719101	Phosphotransferase	root ctrl_shoot ctrl;root tr_shoot ctrl;root ctrl_shoot tr;root tr_shoot tr
A0A287GAU2	0	0	0	0	0.0288968	+	15	15	15	25.9	25.9	25.9	86.288	0	90.276	428740000	106	0.0246571	Uncharacterized protein
A0A287GB61	1.36325	3.07037	-3.07037	-2.74614	0.000723242	+	9	9	3	55.1	55.1	15.7	22.247	0	59.303	431840000	78	0.00100935	Uncharacterized protein	root ctrl_shoot ctrl;root tr_shoot ctrl;root tr_shoot tr
M0YTH4	-2.58781	-3.35885	3.35885	2.51725	0.000341719	+	8	8	8	26	26	26	36.83	0	47.612	347320000	72	0.00065	Proline iminopeptidase	shoot tr_root tr;shoot ctrl_root tr;shoot tr_root ctrl;shoot ctrl_root ctrl
A0A287GCS1	2.56103	1.48921	-2.25773	-2.56103	0.00191165	+	7	7	7	38.3	38.3	38.3	26.734	0	76.139	472070000	64	0.00228571	Uncharacterized protein	root tr_shoot tr;root ctrl_shoot tr;root ctrl_shoot ctrl
A0A287GFQ2	5.64517	5.27253	-4.79392	-5.64517	9.79419e-07	+	15	15	15	30.2	30.2	30.2	57.946	0	69.873	913920000	134	0	Uncharacterized protein	shoot ctrl_shoot tr;root tr_shoot tr;root ctrl_shoot tr;root tr_shoot ctrl;root ctrl_shoot ctrl
A0A287GHZ3	-2.46853	-2.87425	2.87425	1.39669	0.00118227	+	11	11	9	30.8	30.8	25.7	59.789	0	66.197	406970000	87	0.00146875	Uncharacterized protein	shoot tr_root tr;shoot ctrl_root tr;shoot ctrl_root ctrl
A0A287GJ58	2.7732	2.53627	-2.75212	-2.7732	0.000376858	+	29	28	5	63.5	61.6	16.1	59.326	0	323.31	20250000000	648	0.000714286	ATP synthase subunit beta	root tr_shoot tr;root ctrl_shoot tr;root tr_shoot ctrl;root ctrl_shoot ctrl
A0A287GN26	1.55181	1.87549	-1.76982	-1.87549	0.00477398	+	13	13	12	38.6	38.6	36.6	54.226	0	197.8	1828000000	251	0.00456818	Uncharacterized protein	root ctrl_shoot tr;root tr_shoot tr;root ctrl_shoot ctrl;root tr_shoot ctrl
A0A287GP94	-2.76256	-3.1859	3.1859	2.07953	0.000458395	+	17	17	17	28.3	28.3	28.3	65.126	0	205.51	2164800000	233	0.00073913	Uncharacterized protein	shoot tr_root tr;shoot ctrl_root tr;shoot tr_root ctrl;shoot ctrl_root ctrl
A0A287GSJ3	-2.0914	-2.4305	2.4305	2.06334	0.00152743	+	9	9	9	41.4	41.4	41.4	34.331	0	124.54	996990000	123	0.00167647	Uncharacterized protein	shoot tr_root tr;shoot ctrl_root tr;shoot tr_root ctrl;shoot ctrl_root ctrl
A0A287GTQ9	0	1.36006	-1.36377	1.36377	0.0328287	+	20	20	20	61.8	61.8	61.8	39.426	0	140.01	3081900000	247	0.0267945	V-type proton ATPase subunit C	root tr_shoot ctrl;shoot tr_shoot ctrl
A0A287GW56	-2.0966	-1.9173	2.0966	1.51356	0.00379517	+	11	11	11	32.7	32.7	32.7	43.295	0	94.653	671030000	116	0.00361677	Pyruvate dehydrogenase E1 component subunit alpha	shoot tr_root ctrl;shoot ctrl_root ctrl;shoot tr_root tr;shoot ctrl_root tr
A0A287GWT2	-1.63532	-1.95121	1.95121	1.46241	0.00601395	+	9	9	9	20.2	20.2	20.2	58.314	0	54.897	517520000	95	0.00532632	Laccase	shoot tr_root tr;shoot ctrl_root tr;shoot ctrl_root ctrl
F2DN26	1.90431	1.72604	-1.81625	-1.90431	0.00363621	+	12	12	10	40.6	40.6	33.7	48.253	0	67.071	1566600000	128	0.00353659	Predicted protein	root tr_shoot tr;root ctrl_shoot tr;root tr_shoot ctrl;root ctrl_shoot ctrl
A0A287GXW4	2.88717	2.61996	-2.54732	-2.88717	0.000426175	+	13	12	10	37.9	35.2	33.1	35.071	0	42.034	745090000	113	0.000727273	Uncharacterized protein	root tr_shoot tr;root ctrl_shoot tr;root tr_shoot ctrl;root ctrl_shoot ctrl
A0A287H0L0	-3.77729	-3.8124	3.6486	3.8124	2.7448e-05	+	30	30	28	45.8	45.8	45.8	66.388	0	323.31	10808000000	392	0	Uncharacterized protein	shoot ctrl_root tr;shoot tr_root tr;shoot ctrl_root ctrl;shoot tr_root ctrl
M0X1K4	0	0	0	0	0.0497563	+	4	3	3	20.8	17.3	17.3	29.899	0	77.287	677300000	116	0.0385488	Plasma membrane intrinsic protein
A0A287H7K0	2.54784	0	1.3017	-2.54784	0.00450177	+	9	9	8	54.1	54.1	44.7	19.152	0	82.124	4078800000	166	0.0043908	Uncharacterized protein	shoot ctrl_shoot tr;root ctrl_shoot tr
A0A287H7K2	2.32944	0	1.75611	-2.32944	0.00557077	+	6	5	3	35.5	27.5	22	22.579	0	62.728	4282000000	127	0.00515847	Uncharacterized protein	shoot ctrl_shoot tr;root ctrl_shoot tr
M0WW19	-1.60171	0	1.60171	0	0.0350471	+	13	13	13	36.7	36.7	36.7	53.414	0	58.632	480900000	93	0.0286081	Xylose isomerase	shoot ctrl_root ctrl
F2DHH7	0	1.72441	-1.72441	-1.59478	0.0155822	+	5	5	4	41.4	41.4	36.2	15.099	0	110.6	2890400000	81	0.014	Superoxide dismutase [Cu-Zn]	root tr_shoot ctrl;root tr_shoot tr
A0A287HB98	2.07433	0	-1.75945	-2.07433	0.0058103	+	24	24	24	30.3	30.3	30.3	109.7	0	133.65	895460000	169	0.00524064	Uncharacterized protein	root ctrl_shoot tr;root ctrl_shoot ctrl
A0A287HC63	0	0	0	0	0.0519594	+	15	15	6	33.6	33.6	14.5	59.998	0	118.02	1109400000	200	0.0400846	Uncharacterized protein
A0A287HGF8	2.07749	0	-1.69178	-2.07749	0.00858916	+	8	8	8	37.2	37.2	37.2	20.386	0	93.168	3075200000	133	0.00742308	Uncharacterized protein	root ctrl_shoot tr;root ctrl_shoot ctrl
A0A287HHJ3	-3.13112	-2.32151	2.97481	3.13112	0.000315001	+	6	6	6	23.5	23.5	23.5	37.508	0	21.892	165370000	45	0.000564103	Pectin acetylesterase	shoot ctrl_root ctrl;shoot tr_root ctrl;shoot ctrl_root tr;shoot tr_root tr
A0A287HJI7	3.84342	2.59781	-3.61598	-3.84342	7.99602e-05	+	16	16	15	42.7	42.7	40.4	53.434	0	72.312	1457800000	135	0.00016	Phospho-2-dehydro-3-deoxyheptonate aldolase	root tr_shoot tr;root ctrl_shoot tr;root tr_shoot ctrl;root ctrl_shoot ctrl
A0A287HQI0	1.33206	0	0	-1.33206	0.0374418	+	11	11	11	17.1	17.1	17.1	111.67	0	108.28	487620000	115	0.0298824	Uncharacterized protein	root ctrl_shoot tr
A0A287HUJ1	3.43101	4.40819	-4.40819	-4.36995	1.37492e-05	+	8	8	8	26.2	26.2	26.2	35.192	0	52.762	885550000	71	0	Uncharacterized protein	root ctrl_shoot ctrl;root tr_shoot ctrl;root ctrl_shoot tr;root tr_shoot tr
A0A287HY50	0	1.45549	-1.45549	0	0.0416637	+	11	11	11	38.8	38.8	38.8	31.717	0	94.395	388800000	93	0.0323797	Uncharacterized protein	root tr_shoot ctrl
A0A287HZF0	-3.04617	-3.14899	2.60802	3.14899	0.000223343	+	10	10	10	21	21	21	65.712	0	176.03	612590000	95	0.0004	Pyruvate kinase	shoot ctrl_root tr;shoot tr_root tr;shoot ctrl_root ctrl;shoot tr_root ctrl
A0A287I0E0	0	1.64274	0	-1.64274	0.0153633	+	8	8	8	21.8	21.8	21.8	49.56	0	37.519	498060000	85	0.0140086	NADH dehydrogenase [ubiquinone] flavoprotein 1, mitochondrial	root tr_shoot tr
A0A287I770	-4.78207	-4.56713	-2.65434	4.78207	1.17487e-05	+	14	14	14	33	33	33	53.365	0	71.9	751950000	89	0	Uncharacterized protein	shoot ctrl_root ctrl;shoot tr_root ctrl;shoot ctrl_root tr;shoot tr_root tr;shoot tr_shoot ctrl
A0A287IBX2	0	-1.32406	0	1.32406	0.035861	+	8	8	8	43.5	43.5	43.5	24.234	0	43.778	890100000	119	0.0288239	Uncharacterized protein	shoot tr_root tr
A0A287ICA1	2.09206	0	-1.6135	-2.09206	0.00730833	+	24	24	17	28.7	28.7	21.7	112.05	0	218.78	1050500000	188	0.00653266	Uncharacterized protein	root ctrl_shoot tr;root ctrl_shoot ctrl
A0A287IDA5	-4.17415	-4.39271	4.39271	3.83781	1.26061e-05	+	41	41	25	52.8	52.8	35.4	92.75	0	323.31	4303200000	460	0	Uncharacterized protein	shoot tr_root tr;shoot ctrl_root tr;shoot tr_root ctrl;shoot ctrl_root ctrl
A0A287IDK5	1.74962	1.50715	-1.54024	-1.74962	0.00697137	+	9	9	5	41.5	41.5	27.2	24.018	0	31.153	295000000	56	0.00627411	Cytochrome b-c1 complex subunit Rieske, mitochondrial	root tr_shoot tr;root ctrl_shoot tr;root ctrl_shoot ctrl
A0A287IET9	-1.97353	-1.63128	1.49285	1.97353	0.00578602	+	5	5	5	16	16	16	38.783	0	45.194	205640000	42	0.00526882	Uncharacterized protein	shoot ctrl_root ctrl;shoot tr_root ctrl;shoot tr_root tr
A0A287ILZ1	1.9406	1.77267	-1.53103	-1.9406	0.00476804	+	12	12	12	28.9	28.9	28.9	54.505	0	61.929	1249400000	132	0.00459429	Uncharacterized protein	root tr_shoot tr;root ctrl_shoot tr;root tr_shoot ctrl;root ctrl_shoot ctrl
A0A287IP79	2.14065	2.58453	-2.22729	-2.58453	0.00113557	+	10	10	10	26.4	26.4	26.4	59.413	0	97.736	358930000	80	0.00149206	Uncharacterized protein	root ctrl_shoot tr;root tr_shoot tr;root ctrl_shoot ctrl;root tr_shoot ctrl
A0A287IPN7	4.95277	5.16115	-3.47133	-5.16115	4.14599e-06	+	18	18	18	42	42	42	54.328	0	137.66	1511100000	192	0	Glucose-6-phosphate 1-dehydrogenase	shoot ctrl_shoot tr;root ctrl_shoot tr;root tr_shoot tr;root ctrl_shoot ctrl;root tr_shoot ctrl
A0A287ISF7	0	0	0	0	0.0392868	+	4	4	4	82.9	82.9	82.9	4.6214	0	17.309	3493200000	67	0.0307267	Uncharacterized protein
A0A287ITA6	-3.80895	-4.0748	4.0748	3.9883	1.73607e-05	+	10	10	10	23.7	23.7	23.7	67.561	0	60.988	339090000	91	0	Polyadenylate-binding protein	shoot tr_root tr;shoot ctrl_root tr;shoot tr_root ctrl;shoot ctrl_root ctrl
A0A287IVR7	2.62128	2.22553	-2.62128	-1.99853	0.00128232	+	7	6	6	25.9	21	21	30.487	0	27.053	751540000	66	0.00155725	Uncharacterized protein	root tr_shoot ctrl;root ctrl_shoot ctrl;root tr_shoot tr;root ctrl_shoot tr
A0A287J459	2.07975	1.99496	-1.70462	-2.07975	0.00284775	+	8	8	8	38.3	38.3	38.3	39.263	0	110.63	929730000	121	0.00295541	Uncharacterized protein	root tr_shoot tr;root ctrl_shoot tr;root tr_shoot ctrl;root ctrl_shoot ctrl
M0Y2T3	3.35278	3.00743	-2.8974	-3.35278	0.00016421	+	19	19	19	43.3	43.3	43.3	54.582	0	72.054	897360000	116	0.000459016	Uncharacterized protein	root tr_shoot tr;root ctrl_shoot tr;root tr_shoot ctrl;root ctrl_shoot ctrl
A0A287JCK8	1.6575	2.86048	-2.46622	-2.86048	0.00106346	+	17	17	17	37.2	37.2	37.2	58.537	0	182.1	1076700000	181	0.00144262	Uncharacterized protein	root ctrl_shoot tr;root tr_shoot tr;root tr_shoot ctrl
A0A287JDZ7	1.48517	0	0	-1.48517	0.0163061	+	11	11	11	25.8	25.8	25.8	57.978	0	49.43	547730000	76	0.0149198	Uncharacterized protein	root ctrl_shoot tr
A0A287JES9	1.47239	0	0	-1.47239	0.0425778	+	24	24	0	35.8	35.8	0	55.755	0	140.96	21450000000	745	0.0329308	Adenosylhomocysteinase	root ctrl_shoot tr
A0A287JEY2	3.72038	3.44065	-2.81293	-3.72038	9.18266e-05	+	16	16	15	34.8	34.8	33.2	59.837	0	131.8	4951400000	244	0.000156863	Serine hydroxymethyltransferase	root tr_shoot tr;root ctrl_shoot tr;root tr_shoot ctrl;root ctrl_shoot ctrl
M0WRL0	0	-1.58177	1.58177	0	0.0242213	+	11	11	9	34.4	34.4	27.2	46.688	0	84.847	2775800000	165	0.0209071	Glutamine synthetase	shoot ctrl_root tr
A0A287JHF7	1.53269	1.32462	0	-1.53269	0.0274974	+	20	20	16	57.8	57.8	49.7	47.54	0	136.86	3016600000	332	0.0235668	D-3-phosphoglycerate dehydrogenase	root tr_shoot tr;root ctrl_shoot tr
A0A287JHQ6	2.20296	3.79142	-3.79142	-3.68158	9.32355e-05	+	5	5	5	19.4	19.4	19.4	40.584	0	88.48	2221200000	63	0.000153846	Uncharacterized protein	root ctrl_shoot ctrl;root tr_shoot ctrl;root ctrl_shoot tr;root tr_shoot tr;root tr_root ctrl
A0A287JL94	1.58694	1.35478	-1.58694	0	0.0240178	+	5	5	5	20.6	20.6	20.6	27.786	0	26.342	405900000	36	0.0208839	Superoxide dismutase	root tr_shoot ctrl;root ctrl_shoot ctrl
M0YRL2	2.64053	2.43414	-2.13875	-2.64053	0.000877871	+	9	9	8	31.7	31.7	28.8	36.71	0	74.442	681620000	88	0.00125217	Peroxidase	root tr_shoot tr;root ctrl_shoot tr;root tr_shoot ctrl;root ctrl_shoot ctrl
A0A287JXM2	2.39831	3.49025	-3.49025	-3.34113	0.00015723	+	9	8	8	22.3	20.5	20.5	43.264	0	68.747	2811200000	115	0.00040678	Fructose-bisphosphate aldolase	root ctrl_shoot ctrl;root tr_shoot ctrl;root ctrl_shoot tr;root tr_shoot tr
A0A287K0K5	0	0	0	0	0.0493413	+	23	23	23	25	25	25	127.45	0	100.08	646470000	149	0.0382822	Eukaryotic translation initiation factor 3 subunit A
A0A287K550	0	2.05381	-2.05381	-1.48746	0.0104326	+	11	10	10	41.3	38.7	38.7	32.261	0	123.5	5599900000	245	0.00905069	Uncharacterized protein	root tr_shoot ctrl;root tr_shoot tr
A0A287K5W7	2.94598	2.26201	-1.63271	-2.94598	0.00118649	+	15	15	9	28	28	19.5	73.973	0	102.94	568880000	148	0.00145736	Uncharacterized protein	root tr_shoot tr;root ctrl_shoot tr;root ctrl_shoot ctrl
A0A287K666	-2.27192	3.33197	-3.33197	-2.89147	0.000461222	+	14	13	13	56	51.5	51.5	39.276	0	110.97	2347700000	160	0.000731183	Uncharacterized protein	root tr_shoot ctrl;root tr_shoot tr;root tr_root ctrl
A0A287K7P8	-3.15476	-3.22842	2.17068	3.22842	0.000267112	+	9	9	9	43	43	43	33.227	0	182.56	1045700000	151	0.000378378	Cysteine synthase	shoot ctrl_root tr;shoot tr_root tr;shoot ctrl_root ctrl;shoot tr_root ctrl
A0A287K7S2	0	0	0	0	0.035531	+	9	9	6	35.1	35.1	28.4	37.465	0	37.177	490920000	91	0.0288027	Uncharacterized protein
A0A287KC03	0	0	0	0	0.0595366	+	19	19	19	51.5	51.5	51.5	53.66	0	272.93	3836700000	277	0.0463392	Uncharacterized protein
M0UKN4	1.80297	1.79317	-1.80297	0	0.00880863	+	13	13	13	52.4	52.4	52.4	29.775	0	65.051	672830000	116	0.00765877	NADH-cytochrome b5 reductase	root tr_shoot ctrl;root ctrl_shoot ctrl
A0A287KMB8	0	0	1.53398	-1.53398	0.0362354	+	4	4	4	19.9	19.9	19.9	30.93	0	22.221	481570000	63	0.0289637	Reticulon-like protein	shoot ctrl_shoot tr
M0UX47	0	1.39945	0	-1.39945	0.0355229	+	17	13	3	37.3	30.2	9.5	65.519	0	92.831	570350000	115	0.0288993	Uncharacterized protein	root tr_shoot tr
A0A287KSV7	2.28685	0	-2.28685	0	0.00803788	+	9	9	4	34.8	34.8	16.6	40.831	0	42.215	526720000	102	0.00706341	Uncharacterized protein	root ctrl_shoot ctrl
A0A287KUM9	3.69393	-2.54388	-3.04536	-3.69393	0.000231112	+	19	19	19	25.2	25.2	25.2	111.38	0	99.893	376300000	115	0.000394366	Coatomer subunit beta	root ctrl_shoot tr;root ctrl_shoot ctrl;root ctrl_root tr
A0A287KXN1	2.33814	1.92193	0	-2.33814	0.00418105	+	10	10	10	33.8	33.8	33.8	54.885	0	58.666	268540000	76	0.00414118	Uncharacterized protein	root tr_shoot tr;root ctrl_shoot tr
A0A287L247	-2.85485	-2.66073	-1.46007	2.85485	0.00112482	+	6	6	6	24.6	24.6	24.6	39.361	0	118.56	2009900000	123	0.00144	Uncharacterized protein	shoot tr_root ctrl;shoot tr_root tr;shoot tr_shoot ctrl
A0A287L8J4	-2.5211	-3.83685	3.83685	-2.12459	0.000237411	+	9	9	7	25	25	19.4	63.465	0	123.51	680890000	100	0.000388889	Pyruvate kinase	shoot tr_root tr;shoot ctrl_root tr;shoot ctrl_root ctrl;shoot ctrl_shoot tr
A0A287LBV2	0	0	0	0	0.0584195	+	14	14	13	46.6	46.6	44.3	33.543	0	150.93	4641600000	212	0.0453021	Uncharacterized protein
A0A287LML9	2.04812	1.53572	-1.57234	-2.04812	0.00564128	+	15	15	15	45.2	45.2	45.2	42.713	0	137.06	2347600000	241	0.00523913	Aspartate aminotransferase	root tr_shoot tr;root ctrl_shoot tr;root ctrl_shoot ctrl
A0A287LNI8	0	0	0	0	0.0560389	+	8	8	8	27.5	27.5	27.5	32.169	0	42.641	3734200000	96	0.0436418	Uncharacterized protein
A0A287M1N6	2.35917	0	-1.76116	-2.35917	0.00494612	+	18	11	5	48.3	28.9	13.4	56.43	0	135.42	1786700000	172	0.00478652	Alpha-1,4 glucan phosphorylase	root ctrl_shoot tr;root ctrl_shoot ctrl
A0A287M1P5	2.55038	0	-1.69793	-2.55038	0.00368316	+	23	23	14	59.1	59.1	36.3	60.346	0	317.4	3082700000	339	0.00361212	Alpha-1,4 glucan phosphorylase	root ctrl_shoot tr;root ctrl_shoot ctrl
A0A287M5E2	3.2709	2.20543	-1.86206	-3.2709	0.000716924	+	25	25	7	58.7	58.7	15.2	42.064	0	313.77	17394000000	575	0.000981132	Fructose-bisphosphate aldolase	root tr_shoot tr;root ctrl_shoot tr;root ctrl_shoot ctrl
A0A287M810	0	0	0	0	0.0632406	+	18	18	13	50.6	50.6	42	56.479	0	95.11	993920000	163	0.0492601	Uncharacterized protein
A0A287MAR0	-2.84349	-2.45574	2.84349	2.5684	0.000505272	+	8	7	7	19.4	18.1	18.1	56.058	0	57.678	360670000	92	0.000875	Uncharacterized protein	shoot tr_root ctrl;shoot ctrl_root ctrl;shoot tr_root tr;shoot ctrl_root tr
A0A287MCN0	0	-1.36664	1.36664	0	0.0290943	+	13	13	11	40.4	40.4	33.4	38.015	0	90.874	504030000	124	0.0246406	Uncharacterized protein	shoot ctrl_root tr
A0A287MCU7	0	0	0	0	0.0335923	+	21	21	1	31.8	31.8	2.1	89.761	0	129.92	441930000	149	0.0273061	Uncharacterized protein
A0A287MFY4	1.60648	1.686	-1.38179	-1.686	0.00756122	+	10	10	10	20.5	20.5	20.5	58.351	0	49.832	290360000	82	0.00665347	Uncharacterized protein	root ctrl_shoot tr;root tr_shoot tr;root tr_shoot ctrl
A0A287MUJ8	3.18783	2.25189	-2.6929	-3.18783	0.000437485	+	12	8	5	44.1	40.5	27.3	24.72	0	151.99	7509900000	181	0.000755556	Uncharacterized protein	root tr_shoot tr;root ctrl_shoot tr;root tr_shoot ctrl;root ctrl_shoot ctrl
A0A287MUK5	2.71185	-1.87816	-2.38795	-2.71185	0.00176022	+	10	10	5	46.1	46.1	32.5	22.017	0	56.473	661990000	94	0.00214085	Uncharacterized protein	root ctrl_shoot tr;root ctrl_shoot ctrl;root ctrl_root tr
A0A287MUL8	0	0	0	0	0.057166	+	5	3	3	71.4	46.8	46.8	8.7445	0	25.376	295810000	31	0.0446647	Uncharacterized protein
M0WK44	1.66442	1.99007	-1.99007	-1.33984	0.00639224	+	7	7	7	38.6	38.6	38.6	18.545	0	25.227	478860000	75	0.00583333	Peptidyl-prolyl cis-trans isomerase	root ctrl_shoot ctrl;root tr_shoot ctrl;root tr_shoot tr
A0A287MYC1	3.02276	2.20099	-2.14016	-3.02276	0.000846642	+	22	22	22	37.4	37.4	37.4	102.43	0	285.75	936750000	244	0.00114286	Aminopeptidase	root tr_shoot tr;root ctrl_shoot tr;root ctrl_shoot ctrl
A0A287MY92	0	0	-1.3633	1.3633	0.0264624	+	6	6	6	65.4	65.4	65.4	16.442	0	30.022	410550000	51	0.0228759	Uncharacterized protein	shoot tr_shoot ctrl
A0A287MZX6	0	0	0	0	0.0603462	+	7	7	7	32.4	32.4	32.4	46.922	0	25.399	456470000	56	0.0468805	Uncharacterized protein
M0WRG0	4.60976	3.87638	-4.24475	-4.60976	1.03144e-05	+	56	56	3	64.3	64.3	2.6	96.392	0	323.31	14005000000	911	0	Lipoxygenase	root tr_shoot tr;root ctrl_shoot tr;root tr_shoot ctrl;root ctrl_shoot ctrl
A0A287N3H4	1.55723	0	0	-1.55723	0.0163871	+	16	16	16	32.1	32.1	32.1	67.619	0	116.16	618500000	168	0.0149748	Uncharacterized protein	root ctrl_shoot tr
M0W2C4	1.43953	0	0	-1.43953	0.0301037	+	18	18	18	33.4	33.4	33.4	75.237	0	236.87	1549500000	202	0.0252862	Uncharacterized protein	root ctrl_shoot tr
A0A287N3Z1	1.9291	0	0	-1.9291	0.0154068	+	20	6	5	52.6	18.8	14.3	50.597	0	38.691	1158900000	70	0.0140171	UDP-glucose 6-dehydrogenase	root ctrl_shoot tr
A0A287N7A0	-2.50801	-2.13671	2.50801	-1.47154	0.0030866	+	3	3	3	9.3	9.3	9.3	48.244	0	13.404	199520000	32	0.00322013	Endoglucanase	shoot ctrl_root ctrl;shoot ctrl_root tr;shoot ctrl_shoot tr
A0A287NA61	0	2.18957	-2.18957	-1.36003	0.00790554	+	11	11	11	36.8	36.8	36.8	43.303	0	102.97	580190000	94	0.00691626	Uncharacterized protein	root tr_shoot ctrl;root tr_shoot tr
F2CRY3	2.44847	2.67916	0	-2.67916	0.00166781	+	8	8	8	25.7	25.7	25.7	57.793	0	85.189	449440000	119	0.00194203	Pyruvate kinase	root ctrl_shoot tr;root tr_shoot tr
A0A287NMR6	-3.74201	-3.73637	2.49428	3.74201	7.7915e-05	+	26	26	18	54.1	54.1	41.4	51.024	0	298.68	10649000000	538	0.000163265	Uncharacterized protein	shoot ctrl_root ctrl;shoot tr_root ctrl;shoot ctrl_root tr;shoot tr_root tr
A0A287NSG0	-2.16561	-1.53423	0	2.16561	0.00854542	+	3	3	3	15.2	15.2	15.2	25.192	0	21.185	182400000	36	0.00745894	Inositol-1-monophosphatase	shoot tr_root ctrl;shoot tr_root tr
A0A287NU21	2.74913	1.55843	1.63332	-2.74913	0.00270226	+	7	7	7	22.5	22.5	22.5	57.779	0	143.09	417450000	73	0.00273548	Uncharacterized protein	root tr_shoot tr;shoot ctrl_shoot tr;root ctrl_shoot tr
F2DLC2	0	1.9882	-1.9882	-1.74554	0.00667389	+	8	8	8	44.3	44.3	44.3	25.932	0	73.181	792110000	106	0.00601026	Proteasome subunit alpha type	root tr_shoot ctrl;root tr_shoot tr
F2DIC8	2.69915	2.53497	-1.59344	-2.69915	0.00116563	+	18	18	17	56.8	56.8	52.2	38.738	0	161.3	9123000000	338	0.00148031	Predicted protein	root tr_shoot tr;root ctrl_shoot tr;root tr_shoot ctrl;root ctrl_shoot ctrl
A0A287P473	-2.45156	-2.89084	2.83164	2.89084	0.000364971	+	16	16	16	48.5	48.5	48.5	47.441	0	197.02	1059100000	174	0.000674699	Uncharacterized protein	shoot ctrl_root tr;shoot tr_root tr;shoot ctrl_root ctrl;shoot tr_root ctrl
A0A287P7Q0	2.05006	0	0	-2.05006	0.0125789	+	16	16	16	55.8	55.8	55.8	27.534	0	125.38	2901200000	196	0.0112646	Uncharacterized protein	root ctrl_shoot tr
A0A287P882	1.67567	0	0	-1.67567	0.0237827	+	12	12	9	53.1	53.1	42	26.669	0	105.7	1287200000	149	0.0209394	Uncharacterized protein	root ctrl_shoot tr
A0A287PA36	-3.78669	-4.1944	4.1944	3.03316	3.97064e-05	+	15	15	15	31.2	31.2	31.2	86.328	0	162.5	612500000	145	0.000210526	Uncharacterized protein	shoot tr_root tr;shoot ctrl_root tr;shoot tr_root ctrl;shoot ctrl_root ctrl
A0A287PE35	2.41644	1.67516	-2.28036	-2.41644	0.00178655	+	15	11	11	20.9	17.1	17.1	106.32	0	155.91	478990000	96	0.00212587	Coatomer subunit gamma	root tr_shoot tr;root ctrl_shoot tr;root tr_shoot ctrl;root ctrl_shoot ctrl
A0A287PHL1	2.55981	2.84041	-1.96232	-2.84041	0.000798821	+	18	18	18	33	33	33	68.156	0	149.46	3459300000	318	0.00113761	Uncharacterized protein	root ctrl_shoot tr;root tr_shoot tr;root ctrl_shoot ctrl;root tr_shoot ctrl
A0A287PP23	0	-1.91182	1.91182	-1.75822	0.00686964	+	15	15	15	35.9	35.9	35.9	44.675	0	83.825	279720000	82	0.00618367	Uncharacterized protein	shoot ctrl_root tr;shoot ctrl_shoot tr
A0A287PQQ8	2.81063	3.24694	-2.87075	-3.24694	0.000216315	+	14	14	14	50.1	50.1	50.1	42.959	0	137.06	737740000	131	0.000411765	Uncharacterized protein	root ctrl_shoot tr;root tr_shoot tr;root ctrl_shoot ctrl;root tr_shoot ctrl
F2CSW4	1.34257	2.02155	-2.02155	-1.31424	0.00873773	+	8	8	8	35.8	35.8	35.8	27.45	0	122.96	955800000	109	0.00761722	Proteasome subunit alpha type	root ctrl_shoot ctrl;root tr_shoot ctrl;root tr_shoot tr
A0A287PQY8	1.57315	-1.57315	0	0	0.0314578	+	6	6	6	20.8	20.8	20.8	43.279	0	38.001	2861400000	106	0.0262456	40S ribosomal protein SA	root ctrl_root tr
A0A287PSF7	1.89043	2.14906	1.37665	-2.14906	0.00640057	+	27	12	10	48	24.6	22.5	66.887	0	102.51	788540000	131	0.00580311	Uncharacterized protein	shoot ctrl_shoot tr;root ctrl_shoot tr;root tr_shoot tr
A0A287PU20	7.3251	6.58977	-6.24509	-7.3251	3.76891e-08	+	27	27	23	35	35	30.7	100.72	0	236.78	3350100000	316	0	Aconitate hydratase	shoot ctrl_shoot tr;root tr_shoot tr;root ctrl_shoot tr;root tr_shoot ctrl;root ctrl_shoot ctrl;root ctrl_root tr
A0A287PV69	-1.37174	0	0	1.37174	0.042374	+	6	6	6	32.5	32.5	32.5	27.744	0	22.666	564140000	61	0.0329085	Uncharacterized protein	shoot tr_root ctrl
A0A287PWF1	-2.34416	-2.43791	2.31013	2.43791	0.000851668	+	5	5	5	31.5	31.5	31.5	25.806	0	54.837	118270000	52	0.00113274	Uncharacterized protein	shoot ctrl_root tr;shoot tr_root tr;shoot ctrl_root ctrl;shoot tr_root ctrl
A0A287PXN4	-4.10402	-3.73794	-2.13156	4.10402	6.75925e-05	+	3	3	3	22.1	22.1	22.1	18.39	0	40.022	417100000	39	0.000170213	Uncharacterized protein	shoot ctrl_root ctrl;shoot tr_root ctrl;shoot ctrl_root tr;shoot tr_root tr;shoot tr_shoot ctrl
F2D779	1.50923	1.51723	-1.31414	-1.51723	0.00969057	+	7	7	7	28.2	28.2	28.2	38.818	0	56.74	545580000	88	0.00828037	Methyltransferase	root ctrl_shoot tr;root tr_shoot tr;root ctrl_shoot ctrl;root tr_shoot ctrl
A0A287Q0B2	1.31519	0	1.52014	-1.52014	0.0245204	+	9	7	7	27.7	21	21	49.885	0	55.043	913620000	97	0.0212296	Uncharacterized protein	root ctrl_shoot tr;shoot ctrl_shoot tr
A0A287Q728	2.68052	2.63445	-1.6366	-2.68052	0.00101193	+	23	23	1	44.1	44.1	3	50.74	0	310.2	18817000000	706	0.00138843	Uncharacterized protein	root tr_shoot tr;root ctrl_shoot tr;root tr_shoot ctrl;root ctrl_shoot ctrl
A0A287Q8N1	0	0	0	0	0.0324844	+	2	2	2	21.1	21.1	21.1	19.364	0	98.499	1265000000	68	0.0267639	Uncharacterized protein
A0A287Q8Y3	1.92585	0	-1.80499	-1.92585	0.00744356	+	13	13	11	56.6	56.6	47.7	34.114	0	323.31	1517400000	147	0.00664	Cysteine synthase	root ctrl_shoot tr;root ctrl_shoot ctrl
A0A287Q8Z0	1.82969	0	0	-1.82969	0.0203771	+	13	5	5	78.8	42.9	42.9	20.113	0	37.466	6017300000	192	0.0179922	Uncharacterized protein	root ctrl_shoot tr
A0A287Q9M9	2.78817	1.32183	0	-2.78817	0.00273635	+	22	15	15	54.9	38.6	38.6	48.675	0	186.58	13680000000	433	0.00284615	Uncharacterized protein	root tr_shoot tr;root ctrl_shoot tr
A0A287QRQ2	0	0	0	0	0.0619156	+	23	15	15	38.6	31.3	31.3	90.932	0	166.99	922930000	165	0.0481623	Uncharacterized protein
A0A287QVU9	0	0	0	0	0.0468946	+	6	5	5	23.3	19	19	34.809	0	57.443	328260000	53	0.0362848	Dihydrolipoamide acetyltransferase component of pyruvate dehydrogenase complex
F2DE91	-2.91726	-3.09516	1.85645	3.09516	0.00047267	+	16	2	0	53.6	7.7	0	41.655	0	44.344	506570000	36	0.000765957	Predicted protein	shoot ctrl_root tr;shoot tr_root tr;shoot ctrl_root ctrl;shoot tr_root ctrl
F2CX32	2.10117	0	0	-2.10117	0.0127916	+	18	18	18	43.5	43.5	43.5	57.436	0	140.77	1572600000	223	0.0114464	Pyruvate kinase	root ctrl_shoot tr
A0A287R331	2.39369	2.31997	-2.39369	-2.27804	0.00091689	+	22	22	16	28.1	28.1	22.3	117.32	0	96.88	669420000	141	0.00126496	Uncharacterized protein	root tr_shoot ctrl;root ctrl_shoot ctrl;root tr_shoot tr;root ctrl_shoot tr
A0A287R3A1	2.61912	-1.31839	-2.39299	-2.61912	0.00204448	+	39	39	7	27.3	27.3	4.6	200.87	0	323.31	1490500000	253	0.00236242	Clathrin heavy chain	root ctrl_shoot tr;root ctrl_shoot ctrl;root ctrl_root tr
A0A287R6B4	0	-1.74135	1.74135	1.51719	0.01517	+	17	17	14	31.8	31.8	28.4	75.4	0	198.47	1679200000	226	0.0138966	Polyadenylate-binding protein	shoot tr_root tr;shoot ctrl_root tr
A0A287R825	1.48065	1.61289	0	-1.61289	0.0118708	+	11	11	11	22.4	22.4	22.4	75.955	0	80.043	310020000	104	0.0104796	Uncharacterized protein	root ctrl_shoot tr;root tr_shoot tr
A0A287RGN1	-1.66956	-1.5336	0	1.66956	0.0182401	+	6	3	3	25.8	16	16	36.998	0	35.743	695110000	50	0.0162105	Uncharacterized protein	shoot tr_root ctrl;shoot tr_root tr
A0A287RGR7	2.31899	2.78325	-1.77996	-2.78325	0.00122983	+	7	7	7	24.8	24.8	24.8	50.303	0	53.156	458220000	92	0.00150769	Uncharacterized protein	root ctrl_shoot tr;root tr_shoot tr;root tr_shoot ctrl
A0A287RPB1	3.22471	3.40888	-2.79402	-3.40888	0.000138738	+	18	18	18	37.7	37.7	37.7	66.014	0	102.24	595510000	149	0.000421053	Glucose-6-phosphate isomerase	root ctrl_shoot tr;root tr_shoot tr;root ctrl_shoot ctrl;root tr_shoot ctrl
A0A287RPU7	-5.17074	-5.27798	4.97676	5.27798	1.05761e-06	+	39	39	31	61.8	61.8	54	86.308	0	323.31	6815900000	471	0	Uncharacterized protein	shoot ctrl_root tr;shoot tr_root tr;shoot ctrl_root ctrl;shoot tr_root ctrl
A0A287RR43	1.66171	0	0	-1.66171	0.0333732	+	44	44	29	56.3	56.3	40	80.418	0	323.31	20496000000	1234	0.0272355	Uncharacterized protein	root ctrl_shoot tr
A0A287RRS2	0	0	0	0	0.0566165	+	9	9	9	33.1	33.1	33.1	48.189	0	88.718	552700000	111	0.0441667	Eukaryotic translation initiation factor 3 subunit E
A0A287RU99	-2.75044	-2.74295	2.14993	2.75044	0.000567758	+	10	10	10	38.6	38.6	38.6	40.344	0	128.7	611230000	80	0.000831683	Uncharacterized protein	shoot ctrl_root ctrl;shoot tr_root ctrl;shoot ctrl_root tr;shoot tr_root tr
A0A287RUX2	1.35006	2.66511	-2.45362	-2.66511	0.00151042	+	9	9	8	35.8	35.8	33.2	38.459	0	100.5	699910000	57	0.00168889	Uncharacterized protein	root ctrl_shoot tr;root tr_shoot tr;root tr_shoot ctrl
A0A287RVV2	0	1.91437	-1.91437	-1.61791	0.0111641	+	12	12	6	33.4	33.4	18.8	45.886	0	66.273	2144700000	138	0.00982648	Pyruvate dehydrogenase E1 component subunit beta	root tr_shoot ctrl;root tr_shoot tr
A0A287RXT6	0	0	0	0	0.0283655	+	7	7	7	33	33	33	33.504	0	68.227	554710000	98	0.0242867	Proteasome subunit beta type
A0A287S1D0	-3.12319	-2.46676	-1.70896	3.12319	0.000907875	+	11	11	10	51.2	51.2	48	26.907	0	81.661	1526200000	118	0.00127586	Uncharacterized protein	shoot tr_root ctrl;shoot tr_root tr;shoot tr_shoot ctrl
A0A287S5U2	2.70906	2.13216	-1.66481	-2.70906	0.0016989	+	37	37	37	71.7	71.7	71.7	51.644	0	323.31	11008000000	531	0.00194286	UTP--glucose-1-phosphate uridylyltransferase	root tr_shoot tr;root ctrl_shoot tr;root ctrl_shoot ctrl
A0A287SAK2	4.05382	3.02356	-2.63579	-4.05382	0.00010634	+	50	47	25	59.4	56.7	28.7	96.584	0	323.31	15254000000	808	0.000222222	Lipoxygenase	shoot ctrl_shoot tr;root tr_shoot tr;root ctrl_shoot tr;root ctrl_shoot ctrl
F2D961	2.20878	2.44531	-2.44531	-2.44391	0.000844317	+	40	32	31	49	43.8	42.9	96.52	0	273.55	3512600000	292	0.00115315	Lipoxygenase	root ctrl_shoot ctrl;root tr_shoot ctrl;root ctrl_shoot tr;root tr_shoot tr
A0A287SCQ6	-3.54848	-4.14468	4.08696	4.14468	1.95876e-05	+	17	17	14	31	31	26.3	70.859	0	102.62	1337000000	169	0	Uncharacterized protein	shoot ctrl_root tr;shoot tr_root tr;shoot ctrl_root ctrl;shoot tr_root ctrl
A0A287SCX5	-2.55502	-2.84565	2.84565	2.41784	0.000533249	+	9	9	9	34.1	34.1	34.1	43.81	0	80.632	332420000	74	0.000865979	Uncharacterized protein	shoot tr_root tr;shoot ctrl_root tr;shoot tr_root ctrl;shoot ctrl_root ctrl
A0A287SEZ9	-1.3831	0	1.3831	1.33346	0.0131261	+	5	5	5	22.5	22.5	22.5	39.941	0	35.236	368840000	90	0.011646	Uncharacterized protein	shoot tr_root ctrl;shoot ctrl_root ctrl
M0UG18	-1.73187	3.3213	-3.3213	-3.08984	0.000384595	+	11	11	11	26.8	26.8	26.8	55.729	0	137.59	865200000	108	0.000697674	Citrate synthase	root tr_shoot ctrl;root tr_shoot tr;root tr_root ctrl
A0A287SHQ9	1.32246	0	-1.32246	0	0.0262033	+	5	5	5	39.5	39.5	39.5	22.688	0	51.192	225310000	47	0.022696	Uncharacterized protein	root ctrl_shoot ctrl
A0A287SHT8	2.28723	0	0	-2.28723	0.00806854	+	14	3	1	37.8	10.8	3.9	48.802	0	36.295	4510800000	192	0.00704854	Tubulin beta chain	root ctrl_shoot tr
A0A287SNS5	0	0	0	0	0.0473702	+	13	13	10	34.8	34.8	29.2	60.588	0	90.962	677160000	126	0.0367654	Uncharacterized protein
A0A287SQZ2	2.96891	2.30774	-1.68879	-2.96891	0.00108279	+	31	31	31	55.1	55.1	55.1	66.354	0	202.79	4771800000	345	0.00143089	Methylenetetrahydrofolate reductase	root tr_shoot tr;root ctrl_shoot tr;root ctrl_shoot ctrl
A0A287SS27	0	0	0	0	0.0634209	+	8	8	8	62.3	62.3	62.3	16.066	0	141.19	3579900000	207	0.0491494	Uncharacterized protein
F2DEW5	0	2.53577	-2.44206	-2.53577	0.00208949	+	19	17	17	40.9	37.8	37.8	61.703	0	293.55	2898800000	243	0.0024	Predicted protein	root tr_shoot tr;root tr_shoot ctrl
A0A287T3T5	-3.07943	-2.77906	3.07943	-2.0662	0.000740648	+	20	13	13	36.6	28.1	28.1	68.683	0	86.652	1057800000	80	0.001	Uncharacterized protein	shoot ctrl_root ctrl;shoot ctrl_root tr;shoot ctrl_shoot tr
A0A287T697	1.49937	2.05519	-1.69167	-2.05519	0.00512631	+	14	14	13	42.3	42.3	39.9	41.004	0	111.86	1137400000	146	0.00493855	Acetyltransferase component of pyruvate dehydrogenase complex	root ctrl_shoot tr;root tr_shoot tr;root tr_shoot ctrl
A0A287T8A9	0	1.46068	-1.46068	0	0.0325745	+	6	6	5	20.3	20.3	16.9	53.968	0	118.73	447340000	58	0.0266117	Carboxypeptidase	root tr_shoot ctrl
A0A287T8X9	-4.47089	-4.48075	4.41462	4.48075	4.81643e-06	+	18	18	17	38.5	38.5	37	58.098	0	94.903	1856700000	169	0	Catalase	shoot ctrl_root tr;shoot tr_root tr;shoot ctrl_root ctrl;shoot tr_root ctrl
A0A287TCL5	1.30449	0	0	-1.30449	0.0440402	+	6	6	6	36.8	36.8	36.8	18.393	0	69.361	14208000000	422	0.0342947	Peptidyl-prolyl cis-trans isomerase	root ctrl_shoot tr
A0A287TDC6	2.66122	0	-2.34209	-2.66122	0.00200912	+	4	4	4	17.5	17.5	17.5	41.472	0	62.581	1200600000	52	0.0022973	Uncharacterized protein	root ctrl_shoot tr;root ctrl_shoot ctrl
A0A287TGY1	0	0	1.58227	-1.58227	0.0355311	+	15	11	11	26.4	18	18	60.315	0	148.65	792320000	82	0.0287067	Uncharacterized protein	shoot ctrl_shoot tr
A0A287TIC3	2.55964	1.56337	-2.25319	-2.55964	0.00183314	+	10	10	10	50.2	50.2	50.2	22.951	0	77.094	178440000	53	0.00219178	Uncharacterized protein	root tr_shoot tr;root ctrl_shoot tr;root ctrl_shoot ctrl
F2DQ10	1.71659	0	0	-1.71659	0.0240191	+	23	23	23	30.1	30.1	30.1	98.12	0	110.72	753940000	200	0.020806	26S proteasome non-ATPase regulatory subunit 2 homolog	root ctrl_shoot tr
A0A287TVE0	-3.91013	-2.97564	3.91013	3.51039	6.72621e-05	+	3	3	3	10.2	10.2	10.2	38.94	0	18.079	212920000	29	0.000177778	Fumarylacetoacetase	shoot tr_root ctrl;shoot ctrl_root ctrl;shoot tr_root tr;shoot ctrl_root tr
A0A287U0I6	-1.39696	0	0	1.39696	0.0395389	+	9	9	8	23.9	23.9	21.6	46.693	0	50.764	272320000	90	0.0309615	Uncharacterized protein	shoot tr_root ctrl
M0XII1	1.63127	1.74459	-2.58989	2.58989	0.00339217	+	12	12	12	50.2	50.2	50.2	22.854	0	72.701	832660000	142	0.00341104	Peptidyl-prolyl cis-trans isomerase	root ctrl_shoot ctrl;root tr_shoot ctrl;shoot tr_shoot ctrl
A0A287U748	-5.24441	-5.31903	4.23826	5.31903	1.76926e-06	+	22	22	22	51.2	51.2	51.2	47.832	0	323.31	8515700000	302	0	Elongation factor Tu	shoot ctrl_root tr;shoot tr_root tr;shoot ctrl_root ctrl;shoot tr_root ctrl;shoot tr_shoot ctrl
A0A287U7I2	-1.77434	0	0	1.77434	0.0185951	+	10	10	1	57	57	6.8	21.749	0	72.664	1257700000	147	0.0164677	Uncharacterized protein	shoot tr_root ctrl
F2D6I8	1.5162	0	0	-1.5162	0.0373621	+	21	21	14	59.3	59.3	47.2	36.611	0	162.09	18271000000	514	0.0299016	Glyceraldehyde-3-phosphate dehydrogenase	root ctrl_shoot tr
A0A287U8Y6	-1.86174	-2.06811	2.06811	0	0.00543748	+	9	9	9	24.5	24.5	24.5	51.934	0	50.67	291290000	52	0.00512707	Uncharacterized protein	shoot ctrl_root tr;shoot ctrl_root ctrl
A0A287UBN3	2.91081	2.54162	-2.91081	-2.72248	0.000378241	+	7	7	6	33.2	33.2	26.9	23.86	0	82.059	1702200000	88	0.000705882	Uncharacterized protein	root tr_shoot ctrl;root ctrl_shoot ctrl;root tr_shoot tr;root ctrl_shoot tr
F2DA80	0	0	0	0	0.0573688	+	16	3	2	61.2	16.5	13.2	42.813	0	89.06	1871600000	163	0.0447574	S-adenosylmethionine synthase
A0A287UF89	0	0	0	0	0.0379108	+	11	11	2	38.1	38.1	10.7	21.564	0	50.715	1367600000	72	0.0299805	Glutathione peroxidase
A0A287UJD3	-1.62094	0	-1.30542	1.62094	0.0240133	+	3	2	2	23.4	15.4	15.4	22.76	0	19.466	199520000	26	0.0209474	Uncharacterized protein	shoot tr_root ctrl;shoot tr_shoot ctrl
F2EEY9	-3.07092	-2.81831	1.80852	3.07092	0.000555197	+	6	6	6	25.9	25.9	25.9	40.193	0	85.16	475980000	55	0.00084	Predicted protein	shoot ctrl_root ctrl;shoot tr_root ctrl;shoot ctrl_root tr;shoot tr_root tr
A0A287UKV2	2.12468	0	0	-2.12468	0.0121479	+	13	13	2	22.4	22.4	1.4	71.025	0	91.925	2260600000	148	0.0107387	Pyrophosphate--fructose 6-phosphate 1-phosphotransferase subunit alpha	root ctrl_shoot tr
A0A287UP21	3.24561	3.5554	-3.33429	-3.5554	7.47989e-05	+	13	13	13	44.8	44.8	44.8	40.272	0	124.14	927540000	121	0.000166667	Uncharacterized protein	root ctrl_shoot tr;root tr_shoot tr;root ctrl_shoot ctrl;root tr_shoot ctrl
A0A287UPG1	2.42743	2.56965	-2.11283	-2.56965	0.000930875	+	18	18	16	39.2	39.2	35.1	43.441	0	79.457	2012400000	188	0.00125424	Annexin	root ctrl_shoot tr;root tr_shoot tr;root ctrl_shoot ctrl;root tr_shoot ctrl
M0XRX1	0	0	0	0	0.0548156	+	12	12	2	17.4	17.4	2.8	83.099	0	58.275	807630000	121	0.0425509	Uncharacterized protein
A0A287US61	4.08225	4.01743	-3.36328	-4.08225	2.55184e-05	+	13	13	12	34.4	34.4	32.4	43.34	0	80.346	1099200000	156	0	Pyruvate dehydrogenase E1 component subunit alpha	root tr_shoot tr;root ctrl_shoot tr;root tr_shoot ctrl;root ctrl_shoot ctrl
A0A287USH8	-3.53823	-3.38927	2.38407	3.53823	0.0001453	+	20	20	20	38.8	38.8	38.8	90.102	0	143.65	813130000	180	0.000413793	Uncharacterized protein	shoot ctrl_root ctrl;shoot tr_root ctrl;shoot ctrl_root tr;shoot tr_root tr
A0A287UZC3	-1.44407	0	0	1.44407	0.0272185	+	11	11	11	37.2	37.2	37.2	36.422	0	89.283	823670000	139	0.0235072	Eukaryotic translation initiation factor 3 subunit G	shoot tr_root ctrl
A0A287V2G5	0	1.89346	0	-1.89346	0.0171841	+	13	13	13	35	35	35	56.686	0	151.76	1825000000	153	0.0156349	Uncharacterized protein	root tr_shoot tr
A0A287V4Y4	2.90876	1.67422	-2.36163	-2.90876	0.001113	+	7	7	7	33.6	33.6	33.6	32.296	0	48.252	710020000	94	0.00141935	Uncharacterized protein	root tr_shoot tr;root ctrl_shoot tr;root ctrl_shoot ctrl
A0A287V4M4	0	-1.48512	1.48512	0	0.0324932	+	12	12	2	19	19	3.8	102.67	0	43.965	251320000	80	0.0266713	Uncharacterized protein	shoot ctrl_root tr
A0A287V521	0	-1.92306	1.92306	0	0.0166597	+	7	7	7	16.9	16.9	16.9	53.725	0	40.022	746550000	99	0.0152469	Uncharacterized protein	shoot ctrl_root tr
A0A287V560	0	1.33944	0	-1.33944	0.019417	+	9	9	9	40.1	40.1	40.1	30.614	0	133.86	2565400000	119	0.017127	Uncharacterized protein	root tr_shoot tr
F2CXK6	4.11528	3.85671	-3.30537	-4.11528	3.19444e-05	+	12	12	6	38.7	38.7	19.3	47.893	0	163.79	1419100000	174	0.000222222	Predicted protein	root tr_shoot tr;root ctrl_shoot tr;root tr_shoot ctrl;root ctrl_shoot ctrl
A0A287V7D1	3.04246	2.68097	1.80777	-3.04246	0.000867195	+	19	15	15	27.7	23.3	23.3	92.835	0	121.76	2487800000	219	0.00119298	Aconitate hydratase	shoot ctrl_shoot tr;root tr_shoot tr;root ctrl_shoot tr
A0A287V7T6	0	0	0	0	0.0527597	+	6	5	3	28.8	25.7	14.4	30.762	0	105.59	633240000	48	0.0406366	Uncharacterized protein
A0A287V8X8	-1.80802	-3.13608	2.72043	3.13608	0.00058239	+	4	4	4	28.2	28.2	28.2	21.87	0	30.457	123020000	35	0.000901961	Uncharacterized protein	shoot ctrl_root tr;shoot tr_root tr;shoot tr_root ctrl
A0A287VBD4	2.30317	0	1.37702	-2.30317	0.00656526	+	9	9	8	26.4	26.4	24.5	58.17	0	43.643	569430000	59	0.00587629	Uncharacterized protein	shoot ctrl_shoot tr;root ctrl_shoot tr
A0A287VBM1	3.16018	2.12232	-2.86925	-3.16018	0.000405435	+	14	14	14	29.7	29.7	29.7	84.22	0	121.67	978670000	125	0.000735632	Acyl-coenzyme A oxidase	root tr_shoot tr;root ctrl_shoot tr;root tr_shoot ctrl;root ctrl_shoot ctrl
A0A287VCQ0	0	2.13612	-2.13612	-2.00834	0.00412394	+	14	13	13	26.5	25	25	61.944	0	50.981	482730000	95	0.00409467	Acetyltransferase component of pyruvate dehydrogenase complex	root tr_shoot ctrl;root tr_shoot tr
M0VF49	2.33184	1.61674	-1.48044	-2.33184	0.00443706	+	23	23	22	50.3	50.3	48.4	52.527	0	120.34	4469500000	346	0.00437209	6-phosphogluconate dehydrogenase, decarboxylating	root tr_shoot tr;root ctrl_shoot tr;root ctrl_shoot ctrl
A0A287VF68	-4.65747	-4.76645	4.76645	4.51309	3.3839e-06	+	36	36	29	63.8	63.8	53.4	56.446	0	323.31	20456000000	581	0	Uncharacterized protein	shoot tr_root tr;shoot ctrl_root tr;shoot tr_root ctrl;shoot ctrl_root ctrl
A0A287VHY2	-3.22019	-3.18524	3.02969	3.22019	0.000119701	+	8	8	7	27.3	27.3	24	29.596	0	33.942	3664400000	117	0.000290909	Uncharacterized protein	shoot ctrl_root ctrl;shoot tr_root ctrl;shoot ctrl_root tr;shoot tr_root tr
A0A287VK33	0	0	0	0	0.0210201	+	20	20	19	45.9	45.9	44	73.889	0	274.65	8503200000	372	0.0185938	Uncharacterized protein
A0A287W622	2.00528	0	0	-2.00528	0.0154791	+	15	15	15	38.7	38.7	38.7	63.486	0	199.88	1935700000	170	0.0140085	Pyrophosphate--fructose 6-phosphate 1-phosphotransferase subunit beta	root ctrl_shoot tr
A0A287W9F9	3.3857	4.35171	-4.21833	-4.35171	1.75718e-05	+	31	31	30	55.1	55.1	53.7	56.638	0	215.99	3791400000	331	0	Uncharacterized protein	root ctrl_shoot tr;root tr_shoot tr;root ctrl_shoot ctrl;root tr_shoot ctrl
A0A287WF55	0	0	0	0	0.0480259	+	29	17	17	47	28.5	28.5	70.316	0	132.27	1352700000	188	0.0371323	Uncharacterized protein
A0A287WK02	0	1.83779	-1.72725	-1.83779	0.0103171	+	11	5	5	41.9	23.1	23.1	35.89	0	15.291	340880000	34	0.00898148	Pyruvate dehydrogenase E1 component subunit beta	root tr_shoot tr;root tr_shoot ctrl
A0A287WK03	-2.6836	-2.82402	2.82402	2.7978	0.000298881	+	17	17	6	52.6	52.6	13.8	54.463	0	114.27	3811500000	200	0.000578947	Uncharacterized protein	shoot tr_root tr;shoot ctrl_root tr;shoot tr_root ctrl;shoot ctrl_root ctrl
A0A287WLE3	0	-2.14719	2.14719	-1.66224	0.00797622	+	8	8	6	16.6	16.6	14.2	59.711	0	34.584	234380000	49	0.00703922	3-hydroxy-3-methylglutaryl coenzyme A synthase	shoot ctrl_root tr;shoot ctrl_shoot tr
A0A287WMR9	4.13478	3.86689	-4.05773	-4.13478	1.48982e-05	+	15	15	15	43.7	43.7	43.7	53.546	0	135.9	986020000	113	0	Uncharacterized protein	root tr_shoot tr;root ctrl_shoot tr;root tr_shoot ctrl;root ctrl_shoot ctrl
M0V9E6	2.23709	2.75327	-2.75327	-2.21011	0.000960358	+	10	10	10	79.4	79.4	79.4	22.269	0	71.907	1154700000	138	0.0013	Uncharacterized protein	root ctrl_shoot ctrl;root tr_shoot ctrl;root ctrl_shoot tr;root tr_shoot tr
A0A287WNL3	-2.00584	-1.74485	0	2.00584	0.00703583	+	8	8	8	15.1	15.1	15.1	61.654	0	155.11	409730000	75	0.00634343	Uncharacterized protein	shoot tr_root ctrl;shoot tr_root tr
A0A287WNG9	-1.51028	0	0	1.51028	0.0178033	+	4	4	4	34.4	34.4	34.4	26.313	0	57.849	1151600000	101	0.0160329	Superoxide dismutase [Cu-Zn]	shoot tr_root ctrl
A0A287WPQ1	-1.706	0	-1.64664	1.706	0.0147126	+	6	6	6	23.2	23.2	23.2	18.24	0	72.158	2604000000	153	0.0133333	60S ribosomal protein L27	shoot tr_root ctrl;shoot tr_shoot ctrl
F2DHV6	-1.45587	0	0	1.45587	0.0233471	+	5	5	1	29	29	5.8	23.746	0	109.59	2021500000	71	0.020626	Predicted protein	shoot tr_root ctrl
M0XLU3	-5.61105	-5.78786	5.78786	5.54957	3.18594e-07	+	9	9	9	22.8	22.8	22.8	50.323	0	86.938	1090800000	94	0	Tryptophan synthase	shoot tr_root tr;shoot ctrl_root tr;shoot tr_root ctrl;shoot ctrl_root ctrl
A0A287WWA1	-2.64567	-1.58959	1.90708	2.64567	0.00230678	+	8	8	8	31.6	31.6	31.6	39.075	0	115.69	436430000	72	0.00262252	Uncharacterized protein	shoot ctrl_root ctrl;shoot tr_root ctrl;shoot tr_root tr
A0A287WXL5	1.43434	0	-1.43434	-1.31918	0.0304631	+	6	6	6	36.9	36.9	36.9	22.043	0	37.42	336780000	74	0.0254225	Uncharacterized protein	root ctrl_shoot ctrl;root ctrl_shoot tr
A0A287WYA4	0	0	0	0	0.0637453	+	15	15	7	48.2	48.2	29.5	35.533	0	153.03	1124100000	161	0.0493524	Uncharacterized protein
F2DCK0	1.52059	0	0	-1.52059	0.0230304	+	25	25	4	66.6	66.6	13.5	54.026	0	270.98	7200100000	587	0.0203678	Predicted protein	root ctrl_shoot tr
A0A287X7T1	1.50054	0	0	-1.50054	0.0353151	+	16	16	16	34.4	34.4	34.4	59.074	0	97.2	824770000	193	0.0288081	Uncharacterized protein	root ctrl_shoot tr
A0A287XD56	-3.63938	-3.59225	3.3604	3.63938	4.80388e-05	+	10	10	8	38.5	38.5	28.9	35.1	0	52.7	406320000	68	0.000195122	Uncharacterized protein	shoot ctrl_root ctrl;shoot tr_root ctrl;shoot ctrl_root tr;shoot tr_root tr
M0XHU1	3.5684	3.97204	-3.97204	-3.70547	3.15632e-05	+	13	13	12	38.7	38.7	38.7	39.843	0	92.045	1673700000	149	0.000228571	Peroxidase	root ctrl_shoot ctrl;root tr_shoot ctrl;root ctrl_shoot tr;root tr_shoot tr
A0A287XP46	1.4452	0	0	-1.4452	0.0494485	+	33	33	0	43.3	43.3	0	93.818	0	238.74	10037000000	861	0.0382997	Uncharacterized protein	root ctrl_shoot tr
A0A287XPF3	0	-1.32092	1.32092	0	0.0509623	+	13	13	2	23.4	23.4	3.6	92.553	0	114.73	812360000	122	0.0393435	Alpha-glucosidase	shoot ctrl_root tr
A0A287XPK5	2.70826	0	0	-2.70826	0.00326789	+	16	16	2	45.7	45.7	6.7	49.068	0	189.36	10804000000	384	0.00338272	Tubulin beta chain	root ctrl_shoot tr
A0A287XVJ9	-3.58046	-3.71769	3.71769	3.2845	5.19059e-05	+	5	5	4	20.7	20.7	16.4	36.002	0	144.36	199060000	41	0.000186047	Uncharacterized protein	shoot tr_root tr;shoot ctrl_root tr;shoot tr_root ctrl;shoot ctrl_root ctrl
A0A287Y035	-1.60312	-1.74228	0	1.74228	0.00893895	+	10	10	10	17.2	17.2	17.2	88.767	0	50.728	308430000	74	0.00767925	Uncharacterized protein	shoot tr_root tr;shoot tr_root ctrl
A0A287Y1R0	0	1.76405	-1.76011	-1.76405	0.00988769	+	10	10	10	23.5	23.5	23.5	56.58	0	85.152	1066200000	157	0.00848372	Catalase	root tr_shoot tr;root tr_shoot ctrl
A0A2R9J7Q3	-1.64374	-2.41523	0	2.41523	0.00489813	+	21	21	19	31.9	31.9	28.3	80.597	0	142.69	1082100000	169	0.00476836	Uncharacterized protein	shoot tr_root tr;shoot tr_root ctrl
F2CPL1	2.42511	1.81805	-1.93675	-2.42511	0.00231111	+	15	15	6	53.3	53.3	37.1	22.968	0	234.43	12704000000	472	0.00260526	Predicted protein	root tr_shoot tr;root ctrl_shoot tr;root ctrl_shoot ctrl
F2CR56	5.00184	4.66581	-4.30766	-5.00184	3.81222e-06	+	39	39	28	43.7	43.7	35.2	110.22	0	233.81	2731100000	313	0	Predicted protein	root tr_shoot tr;root ctrl_shoot tr;root tr_shoot ctrl;root ctrl_shoot ctrl
F2CSP9	0	0	0	0	0.0611727	+	14	14	14	24.1	24.1	24.1	87.053	0	33.233	231720000	67	0.0476512	Predicted protein
F2CTM5	0	1.59019	-1.59019	0	0.0364474	+	6	6	6	23.5	23.5	23.5	37.072	0	78.831	293790000	66	0.029	Ribokinase	root tr_shoot ctrl
F2CUT7	1.40092	0	0	-1.40092	0.0276645	+	15	15	15	49.2	49.2	49.2	44.699	0	73.734	580380000	134	0.0236403	Predicted protein	root ctrl_shoot tr
F2CVI3	-4.38613	-4.04067	3.13083	4.38613	2.48033e-05	+	11	11	11	39	39	39	31.849	0	94.97	1732600000	108	0	Predicted protein	shoot ctrl_root ctrl;shoot tr_root ctrl;shoot ctrl_root tr;shoot tr_root tr;shoot tr_shoot ctrl
F2CWF3	2.45932	3.58775	-3.17224	-3.58775	0.000170967	+	13	13	13	48.5	48.5	48.5	36.488	0	68.177	1160000000	134	0.000451613	Predicted protein	root ctrl_shoot tr;root tr_shoot tr;root ctrl_shoot ctrl;root tr_shoot ctrl
F2CWX3	1.34925	-2.99169	2.99169	-1.58558	0.0016924	+	22	22	16	47.8	47.8	37.2	53.52	0	90.979	1509300000	181	0.00195683	Predicted protein	root ctrl_root tr;shoot ctrl_root tr;shoot ctrl_shoot tr
F2CY41	4.53464	3.60179	-4.35994	-4.53464	1.16443e-05	+	24	20	14	40	33.8	23.6	77.119	0	152.47	1075100000	129	0	Phenylalanine ammonia-lyase	root tr_shoot tr;root ctrl_shoot tr;root tr_shoot ctrl;root ctrl_shoot ctrl
F2D074	5.00159	4.73673	-4.85652	-5.00159	2.04668e-06	+	7	7	7	52.6	52.6	52.6	26.481	0	46.249	497070000	80	0	Predicted protein	root tr_shoot tr;root ctrl_shoot tr;root tr_shoot ctrl;root ctrl_shoot ctrl
F2D0E7	3.4433	2.19441	-3.28456	-3.4433	0.00019623	+	21	21	4	53.8	53.8	14.4	52.648	0	200.77	8140000000	265	0.00041791	UDP-glucose 6-dehydrogenase	root tr_shoot tr;root ctrl_shoot tr;root tr_shoot ctrl;root ctrl_shoot ctrl
F2D121	1.74015	2.62354	0	-2.62354	0.00316929	+	10	9	9	36.1	33.2	33.2	45.685	0	102.27	507890000	123	0.003325	Predicted protein	root ctrl_shoot tr;root tr_shoot tr
F2D1U7	0	1.43162	0	-1.43162	0.0181625	+	10	10	10	41.3	41.3	41.3	23.542	0	54.393	308370000	65	0.0162276	UMP-CMP kinase	root tr_shoot tr
F2D2C4	-1.44909	-2.28581	2.28581	1.71098	0.00438446	+	7	7	7	21.1	21.1	21.1	58.518	0	124.88	350780000	51	0.00435088	Predicted protein	shoot tr_root tr;shoot ctrl_root tr;shoot ctrl_root ctrl
F2D4I4	-4.5892	-4.65923	4.47913	4.65923	3.85074e-06	+	18	18	11	52.5	52.5	37.7	46.097	0	229.17	1842200000	277	0	Delta-aminolevulinic acid dehydratase	shoot ctrl_root tr;shoot tr_root tr;shoot ctrl_root ctrl;shoot tr_root ctrl
F2D4N5	-2.59115	-2.70811	2.2887	2.70811	0.000609966	+	16	16	16	41.7	41.7	41.7	55.858	0	164.23	1540100000	185	0.000932039	Predicted protein	shoot ctrl_root tr;shoot tr_root tr;shoot ctrl_root ctrl;shoot tr_root ctrl
F2D5G5	-1.86376	-2.02271	2.02271	1.62416	0.00373756	+	36	36	25	62.4	62.4	46.7	73.829	0	323.31	2529700000	257	0.00359036	Predicted protein	shoot tr_root tr;shoot ctrl_root tr;shoot tr_root ctrl;shoot ctrl_root ctrl
F2D5L5	0	1.52984	-1.4128	-1.52984	0.011775	+	11	11	11	64	64	64	27.102	0	117.79	4609600000	289	0.0103455	Predicted protein	root tr_shoot tr;root tr_shoot ctrl
F2D5Z0	2.05269	1.75787	-2.01564	-2.05269	0.00262845	+	21	21	20	68.4	68.4	66.1	38.972	0	197.59	8015900000	477	0.00275325	Predicted protein	root tr_shoot tr;root ctrl_shoot tr;root tr_shoot ctrl;root ctrl_shoot ctrl
F2D692	1.46584	1.31127	-1.46584	-1.42344	0.0110353	+	14	14	6	43.6	43.6	25.8	38.692	0	97.944	2432300000	194	0.00974312	Predicted protein	root tr_shoot ctrl;root ctrl_shoot ctrl;root ctrl_shoot tr
F2D884	0	0	0	0	0.0525484	+	33	33	6	54.3	54.3	11.3	71.121	0	323.31	21695000000	624	0.0405904	Predicted protein
F2D8E6	2.08679	3.4126	-3.4126	-2.47479	0.000454338	+	13	13	13	51.3	51.3	51.3	29.467	0	123.99	902530000	129	0.000747253	Predicted protein	root ctrl_shoot ctrl;root tr_shoot ctrl;root tr_shoot tr
F2D9D7	0	-1.82152	1.82152	0	0.0189813	+	10	10	10	23.8	23.8	23.8	62.007	0	39.77	116320000	48	0.016784	Predicted protein	shoot ctrl_root tr
F2DA67	0	0	0	0	0.0397938	+	5	5	5	49.4	49.4	49.4	16.177	0	57.207	374580000	64	0.0309299	Peptidylprolyl isomerase
F2DDK6	1.31393	1.45296	0	-1.45296	0.0136034	+	13	13	4	24.3	24.3	10.9	95.963	0	323.31	568180000	132	0.0120176	Predicted protein	root ctrl_shoot tr;root tr_shoot tr
F2DDP7	1.49809	1.36499	0	-1.49809	0.0266016	+	20	20	20	54.8	54.8	54.8	46.354	0	199.72	3681800000	278	0.0229091	Predicted protein	root tr_shoot tr;root ctrl_shoot tr
F2DDU3	-2.29437	-2.25297	1.74621	2.29437	0.00182561	+	12	12	12	52.6	52.6	52.6	26.001	0	169.77	1774400000	124	0.0022069	Predicted protein	shoot ctrl_root ctrl;shoot tr_root ctrl;shoot ctrl_root tr;shoot tr_root tr
F2DDV2	-1.79264	0	0	1.79264	0.0251681	+	7	5	5	27.5	22.8	22.8	33.449	0	54.997	540910000	85	0.0216324	Predicted protein	shoot tr_root ctrl
F2DIR3	0	-1.78997	1.78997	-1.35461	0.0179474	+	14	14	14	48.7	48.7	48.7	29.95	0	81.559	4450900000	236	0.016049	40S ribosomal protein S4	shoot ctrl_root tr;shoot ctrl_shoot tr
F2DJR2	-1.3657	0	0	1.3657	0.0220198	+	8	8	7	22.3	22.3	20	57.619	0	94.67	306920000	63	0.0194419	Predicted protein	shoot tr_root ctrl
F2DKE0	3.34417	2.72528	-2.76525	-3.34417	0.000248404	+	10	10	10	33.1	33.1	33.1	48.142	0	67.02	1051500000	114	0.000383562	Predicted protein	root tr_shoot tr;root ctrl_shoot tr;root tr_shoot ctrl;root ctrl_shoot ctrl
F2DLL1	0	1.60964	-1.60964	0	0.0325546	+	3	3	3	23.5	23.5	23.5	22.771	0	116.25	271140000	39	0.0266621	Proteasome subunit beta	root tr_shoot ctrl
F2DMV0	3.56981	2.57331	-2.31131	-3.56981	0.00031144	+	22	22	22	32.5	32.5	32.5	98.441	0	172.74	1145100000	206	0.000571429	Aminopeptidase	root tr_shoot tr;root ctrl_shoot tr;root ctrl_shoot ctrl
F2DQ23	5.65976	4.96355	-5.07682	-5.65976	1.02812e-06	+	31	31	27	53.8	53.8	47.6	75.618	0	291.9	11287000000	457	0	Phenylalanine ammonia-lyase	root tr_shoot tr;root ctrl_shoot tr;root tr_shoot ctrl;root ctrl_shoot ctrl
F2DQP5	2.98685	4.11181	-3.64871	-4.11181	5.01229e-05	+	13	11	11	40.1	35	35	35.246	0	109.35	2250300000	135	0.000190476	Annexin	root ctrl_shoot tr;root tr_shoot tr;root ctrl_shoot ctrl;root tr_shoot ctrl
F2DTT4	-4.71263	-4.78316	3.63199	4.78316	6.57111e-06	+	11	11	11	47.7	47.7	47.7	28.23	0	79.558	3626900000	123	0	Predicted protein	shoot ctrl_root tr;shoot tr_root tr;shoot ctrl_root ctrl;shoot tr_root ctrl;shoot tr_shoot ctrl
F2DUJ6	0	-1.62266	1.56967	1.62266	0.0140497	+	8	8	8	36.5	36.5	36.5	43.081	0	61.177	695110000	102	0.0124017	Predicted protein	shoot ctrl_root tr;shoot tr_root tr
F2DUQ7	-3.99342	-3.09425	2.29951	3.99342	0.000124913	+	7	7	5	23.9	23.9	19.1	33.247	0	69.891	630640000	96	0.000285714	Predicted protein	shoot ctrl_root ctrl;shoot tr_root ctrl;shoot tr_root tr;shoot tr_shoot ctrl
F2DY57	1.64435	1.42652	-1.45604	-1.64435	0.00880639	+	12	12	12	33.3	33.3	33.3	50.626	0	118.78	552530000	118	0.00769524	Predicted protein	root tr_shoot tr;root ctrl_shoot tr;root ctrl_shoot ctrl
F2E2W5	0	2.27284	-2.27284	-1.41268	0.00748167	+	9	9	9	43.2	43.2	43.2	29.31	0	126.44	974540000	156	0.00664677	Predicted protein	root tr_shoot ctrl;root tr_shoot tr
F2E2Z7	2.48352	4.11563	-4.04757	-4.11563	4.12368e-05	+	11	11	11	50.2	50.2	50.2	27.329	0	33.951	324750000	80	0.000205128	Predicted protein	root ctrl_shoot tr;root tr_shoot tr;root ctrl_shoot ctrl;root tr_shoot ctrl;root tr_root ctrl
F2E7T5	3.2808	3.56555	-2.02291	-3.56555	0.000194167	+	7	7	7	19.9	19.9	19.9	30.956	0	46.103	394240000	69	0.000424242	Succinate dehydrogenase [ubiquinone] iron-sulfur subunit, mitochondrial	shoot ctrl_shoot tr;root ctrl_shoot tr;root tr_shoot tr;root ctrl_shoot ctrl;root tr_shoot ctrl
J7GP58	-1.47753	-1.46592	0	1.47753	0.0138629	+	14	14	14	30.6	30.6	30.6	68.768	0	119.57	2766600000	231	0.0122105	Sucrose:fructan 6-fructosyltransferase	shoot tr_root ctrl;shoot tr_root tr
M0UM98	-2.79364	-2.88882	2.88882	2.57251	0.00033755	+	12	12	12	42.2	42.2	42.2	37.816	0	111.93	2008800000	132	0.000658228	Uncharacterized protein	shoot tr_root tr;shoot ctrl_root tr;shoot tr_root ctrl;shoot ctrl_root ctrl
M0UZ78	-2.73782	-2.68613	1.78318	2.73782	0.000828699	+	14	14	14	59.1	59.1	59.1	25.919	0	166.38	1841200000	131	0.00116364	Uncharacterized protein	shoot ctrl_root ctrl;shoot tr_root ctrl;shoot ctrl_root tr;shoot tr_root tr
M0V3P7	-1.56345	-1.68738	0	1.68738	0.0170864	+	4	4	4	27	27	27	20.609	0	19.134	421600000	43	0.0156667	Uncharacterized protein	shoot tr_root tr;shoot tr_root ctrl
M0V709	3.10428	4.24045	-4.24045	-3.19841	5.93692e-05	+	7	7	6	29.7	29.7	26.5	30.587	0	58.139	1938300000	131	0.000181818	Uncharacterized protein	root ctrl_shoot ctrl;root tr_shoot ctrl;root ctrl_shoot tr;root tr_shoot tr
M0VNM8	1.76511	2.4004	-2.4004	-2.31828	0.00158488	+	7	7	4	20.4	20.4	14.6	39.122	0	75.229	1247800000	60	0.00181022	Thiol protease aleurain	root ctrl_shoot ctrl;root tr_shoot ctrl;root ctrl_shoot tr;root tr_shoot tr
M0W8S8	0	0	0	0	0.051096	+	27	12	9	50.8	28.9	21.4	71.262	0	79.692	1961800000	143	0.0393576	Uncharacterized protein
M0WE81	3.03819	2.70784	-2.60533	-3.03819	0.000345154	+	33	33	33	25.4	25.4	25.4	200.81	0	235.12	1400900000	181	0.000691358	Uncharacterized protein	root tr_shoot tr;root ctrl_shoot tr;root tr_shoot ctrl;root ctrl_shoot ctrl
M0WLI6	3.50902	2.58287	-2.20542	-3.50902	0.000352677	+	30	30	29	62.1	62.1	62.1	60.681	0	152.06	9726600000	380	0.000682927	Uncharacterized protein	root tr_shoot tr;root ctrl_shoot tr;root ctrl_shoot ctrl
M0WNE6	2.43447	0	-1.31632	-2.43447	0.00573381	+	34	34	19	51	51	32	84.441	0	323.31	35921000000	1173	0.00525405	Uncharacterized protein	root ctrl_shoot tr;root ctrl_shoot ctrl
M0WV50	0	1.40668	-1.40668	-1.31941	0.0321383	+	13	13	13	39.6	39.6	39.6	34.985	0	81.753	1483900000	156	0.0266993	Uncharacterized protein	root tr_shoot ctrl;root tr_shoot tr
M0WVM3	5.93017	5.23236	-5.62397	-5.93017	4.10249e-07	+	52	48	47	58.5	52.7	52.7	99.172	0	282.48	12930000000	694	0	Lipoxygenase	root tr_shoot tr;root ctrl_shoot tr;root tr_shoot ctrl;root ctrl_shoot ctrl
M0WVV5	0	1.35838	-1.35838	0	0.0388849	+	9	9	9	40.9	40.9	40.9	25.475	0	106.52	1165600000	130	0.0305372	Uncharacterized protein	root tr_shoot ctrl
M0X1N3	1.7375	0	-1.39432	-1.7375	0.0178818	+	26	26	22	35.2	35.2	31.7	92.061	0	162.34	2082700000	284	0.0160656	Phospholipase D	root ctrl_shoot tr;root ctrl_shoot ctrl
M0X5Z1	2.61451	-1.56011	2.22922	-2.61451	0.00180216	+	21	21	19	64.7	64.7	62.3	46.983	0	171.92	8777600000	463	0.00216667	Uncharacterized protein	shoot ctrl_shoot tr;root ctrl_shoot tr;root ctrl_root tr
M0XEM7	-2.11392	-1.76912	1.87322	2.11392	0.00305402	+	13	13	12	41.4	41.4	41.4	33.179	0	108.77	877610000	147	0.00318987	Uncharacterized protein	shoot ctrl_root ctrl;shoot tr_root ctrl;shoot ctrl_root tr;shoot tr_root tr
M0XFC6	2.8678	1.92834	-2.00867	-2.8678	0.00133726	+	39	39	39	58.1	58.1	58.1	74.591	0	323.31	10541000000	699	0.00160606	Uncharacterized protein	root tr_shoot tr;root ctrl_shoot tr;root ctrl_shoot ctrl
M0XFE2	-2.96426	-3.01717	3.01717	3.00491	0.000163598	+	11	11	11	40.8	40.8	40.8	36.269	0	95.113	818780000	114	0.000466667	Translocase of chloroplast	shoot tr_root tr;shoot ctrl_root tr;shoot tr_root ctrl;shoot ctrl_root ctrl
M0XGG9	3.13658	2.33897	2.82189	-3.13658	0.00062572	+	19	3	0	59.2	12.2	0	41.62	0	14.683	1914500000	33	0.000923077	Uncharacterized protein	root tr_shoot tr;shoot ctrl_shoot tr;root ctrl_shoot tr
M0XJL4	1.74311	0	0	-1.74311	0.0236459	+	17	17	10	55.8	55.8	41.5	41.709	0	91.256	8500800000	389	0.0208213	Uncharacterized protein	root ctrl_shoot tr
M0XN08	1.99522	0	-1.9845	-1.99522	0.00550676	+	16	16	16	34.6	34.6	34.6	71.331	0	156.56	445880000	103	0.00516484	Mitochondrial Rho GTPase	root ctrl_shoot tr;root ctrl_shoot ctrl
M0XQ24	0	1.6267	0	-1.6267	0.0215771	+	36	36	36	55.3	55.3	55.3	70.303	0	210.26	8538300000	519	0.019035	Uncharacterized protein	root tr_shoot tr
M0XT32	0	1.35559	0	-1.35559	0.0294707	+	6	6	6	21.7	21.7	21.7	46.115	0	95.269	394640000	77	0.0248085	Diphosphomevalonate decarboxylase	root tr_shoot tr
M0XXL9	1.59004	0	0	-1.59004	0.038402	+	8	7	7	24.2	22	22	55.463	0	123.59	783550000	98	0.0302468	Pyruvate kinase	root ctrl_shoot tr
M0XYI8	5.13397	4.58491	-4.53681	-5.13397	3.16993e-06	+	12	10	9	40.7	38.8	33.1	40.532	0	118.41	2482100000	313	0	Uncharacterized protein	root tr_shoot tr;root ctrl_shoot tr;root tr_shoot ctrl;root ctrl_shoot ctrl
M0XYS7	2.7556	2.31427	-2.64059	-2.7556	0.000551665	+	10	10	10	31	31	31	46.431	0	60.984	945950000	78	0.000848485	Uncharacterized protein	root tr_shoot tr;root ctrl_shoot tr;root tr_shoot ctrl;root ctrl_shoot ctrl
M0XZZ4	4.3037	5.09832	-4.94335	-5.09832	2.6852e-06	+	21	21	15	48.5	48.5	37.8	55.776	0	268.58	2382700000	234	0	Glutamate decarboxylase	root ctrl_shoot tr;root tr_shoot tr;root ctrl_shoot ctrl;root tr_shoot ctrl
M0Y818	1.66204	0	0	-1.66204	0.023026	+	13	13	13	39.2	39.2	39.2	52.603	0	207.89	2079200000	219	0.0204462	Citrate synthase	root ctrl_shoot tr
M0Y8M6	0	1.63504	0	-1.63504	0.0248463	+	7	7	6	49.8	49.8	44.9	28.713	0	44.602	831840000	83	0.0214613	Uncharacterized protein	root tr_shoot tr
M0YB80	1.54459	1.67942	-1.629	-1.67942	0.00602261	+	21	17	17	48.9	43.7	43.7	61.366	0	74.985	339970000	111	0.00531937	Uncharacterized protein	root ctrl_shoot tr;root tr_shoot tr;root ctrl_shoot ctrl;root tr_shoot ctrl
M0YC28	3.55436	4.46495	-4.32362	-4.46495	1.30028e-05	+	12	12	12	32.2	32.2	32.2	52.968	0	56.954	2377900000	381	0	Uncharacterized protein	root ctrl_shoot tr;root tr_shoot tr;root ctrl_shoot ctrl;root tr_shoot ctrl
M0YIA7	1.81036	0	2.30082	-2.30082	0.00516988	+	17	17	13	36.2	36.2	29.4	52.33	0	252.08	4295900000	344	0.00497778	Isocitrate dehydrogenase [NADP]	root ctrl_shoot tr;shoot ctrl_shoot tr
M0YIZ9	-2.65489	-2.62495	2.47179	2.65489	0.000483098	+	22	22	22	43.9	43.9	43.9	67.381	0	201.69	1174900000	218	0.000757895	Uncharacterized protein	shoot ctrl_root ctrl;shoot tr_root ctrl;shoot ctrl_root tr;shoot tr_root tr
M0YJ76	3.53603	1.98626	-3.53603	-3.422	0.000171612	+	11	11	11	62.6	62.6	62.6	25.039	0	54.3	1860200000	131	0.000444444	Uncharacterized protein	root tr_shoot ctrl;root ctrl_shoot ctrl;root tr_shoot tr;root ctrl_shoot tr;root ctrl_root tr
M0YUD2	0	0	0	0	0.044871	+	6	6	6	17	17	17	52.047	0	64.686	385810000	62	0.0349	Uncharacterized protein
M0YUL2	-3.3756	-2.57474	3.3756	3.13619	0.000188241	+	10	10	4	32.3	32.3	13.2	38.71	0	99.636	1081200000	92	0.000430769	Uncharacterized protein	shoot tr_root ctrl;shoot ctrl_root ctrl;shoot tr_root tr;shoot ctrl_root tr
M0Z0Z6	-4.02276	-3.19028	3.94644	4.02276	3.27201e-05	+	14	14	14	43.7	43.7	43.7	37.77	0	69.778	1037100000	129	0.000216216	Uncharacterized protein	shoot ctrl_root ctrl;shoot tr_root ctrl;shoot ctrl_root tr;shoot tr_root tr
M0Z110	2.2343	2.00859	-2.08876	-2.2343	0.00172911	+	11	11	9	25.8	25.8	22.9	63.092	0	111.37	423100000	109	0.00201418	Uncharacterized protein	root tr_shoot tr;root ctrl_shoot tr;root tr_shoot ctrl;root ctrl_shoot ctrl
M0Z1R8	7.06964	6.94511	-6.81865	-7.06964	1.94869e-08	+	15	15	12	37.5	37.5	25.3	37.921	0	113.41	5767600000	230	0	Uncharacterized protein	root tr_shoot tr;root ctrl_shoot tr;root tr_shoot ctrl;root ctrl_shoot ctrl
M0Z2X3	-3.4115	-3.44262	2.89166	3.44262	9.98122e-05	+	24	22	21	68.9	62.3	58.8	42.789	0	214.93	5465700000	270	0.000150943	Phosphoglycerate kinase	shoot ctrl_root tr;shoot tr_root tr;shoot ctrl_root ctrl;shoot tr_root ctrl
M0Z4F0	0	0	0	0	0.0339062	+	16	16	16	42.1	42.1	42.1	63.538	0	90.532	1316100000	165	0.0274305	Uncharacterized protein
M0Z9Y8	3.55207	2.5624	-3.11542	-3.55207	0.000174117	+	10	10	10	26.6	26.6	26.6	56.123	0	80.577	1117400000	138	0.0004375	Glutamate--cysteine ligase	root tr_shoot tr;root ctrl_shoot tr;root tr_shoot ctrl;root ctrl_shoot ctrl
Q7YMR6	-3.80829	-3.8184	3.08234	3.8184	4.56755e-05	+	30	30	4	40.7	40.7	3.3	53.078	0	256.7	45640000000	854	0.0002	Ribulose bisphosphate carboxylase large chain	shoot ctrl_root tr;shoot tr_root tr;shoot ctrl_root ctrl;shoot tr_root ctrl
Q8VWW3	2.31275	0	-1.83624	-2.31275	0.0044911	+	12	12	10	40.6	40.6	36.5	24.905	0	75.416	8356200000	238	0.00441618	Glutathione transferase	root ctrl_shoot tr;root ctrl_shoot ctrl
S4Z0E0	-2.88601	-2.92268	2.84167	2.92268	0.000220547	+	28	28	25	58.1	58.1	54.6	55.294	0	323.31	9704800000	415	0.000405797	ATP synthase subunit alpha, chloroplastic	shoot ctrl_root tr;shoot tr_root tr;shoot ctrl_root ctrl;shoot tr_root ctrl
S4Z0F2	-2.64932	-2.70946	2.33398	2.70946	0.000540757	+	35	35	15	74.3	74.3	32.3	53.874	0	323.31	16545000000	689	0.000857143	ATP synthase subunit beta, chloroplastic	shoot ctrl_root tr;shoot tr_root tr;shoot ctrl_root ctrl;shoot tr_root ctrl

## Sheet: Table S2 shoot sig differ prote
Table S2: Detail information of significantly changed proteins in abundant under MF effects in shoot tissue compared to shoot control condition of 5 days old seedling.												Detail information of significantly changed proteins in abundant under MF effects in shoot tissue compared to shoot control condition of 5 days old seedling.
All the differential proteins were also functionally annotated according to biological process, cellular component and molecular function (NN: not known).												All the differential proteins were also functionally annotated according to biological process, cellular component and molecular function (NN: not known).
Statistical analysis performed with one-way ANOVA (P-value ≤0.01) using Perseus 1.5 software.
T: Protein IDs	T: Fasta headers	root control	root treated	shoot control	shoot treated	N: ANOVA p value	description	GO Biological Process	Subcellular location	molecular function	Arabidopsis orthologs	Arabidopsis orthologs	Wheat orthologes	C: ANOVA Significant	N: Peptides	N: Razor + unique peptides	N: Unique peptides	N: Intensity	N: MS/MS count	N: ANOVA q-value	T: Significant pairs
A0A287PU20	Aconitate hydratase	7.3251	6.58977	-6.24509	-7.3251	3.76891e-08	Catalyzes the isomerization of citrate to isocitrate via cis-aconitate.	Citrate metabolic process isocitrate metabolic process , response to iron ion starvation response to salt stress	apoplast, cytoplasm, cytosol, mitochondrion, plasma membrane, plasmodesma, vacuole	4 iron, 4 sulfur cluster binding aconitate hydratase activity copper ion binding mRNA 5'-UTR binding	AT4G35830.1	NP_195308.1	ADD62592.1	+	27	27	23	3350100000	316	0	shoot ctrl_shoot tr;root tr_shoot tr;root ctrl_shoot tr;root tr_shoot ctrl;root ctrl_shoot ctrl;root ctrl_root tr
A0A287GFQ2	aldehyde dehydrogenase 12A1 [Arabidopsis thaliana]	5.64517	5.27253	-4.79392	-5.64517	9.79419e-07	Encodes mitochondrial Delta-pyrroline-5- carboxylate dehydrogenase and involved in the catabolism of proline to glutamate.	oxidation-reduction process, proline catabolic process to glutamate, proline metabolic process, reactive oxygen species metabolic process, response to salt	cytosol, mitochondrial matrix, mitochondrion, plastid	1-pyrroline-5-carboxylate dehydrogenase activity , cobalt ion binding , oxidoreductase activity, acting on the aldehyde or oxo group of donors, NAD or NADP as acceptor ,zinc ion binding	NN	NP_568955	AAL70109.1	+	15	15	15	913920000	134	0	shoot ctrl_shoot tr;root tr_shoot tr;root ctrl_shoot tr;root tr_shoot ctrl;root ctrl_shoot ctrl
A0A287U748	Elongation factor Tu	-5.24441	-5.31903	4.23826	5.31903	1.76926e-06	EF-Tu is responsible for catalyzing the binding of an aminoacyl-tRNA to the ribosome.	has chloroplast. It has protein modification of type peptidyl-cysteine S-nitrosylation , involved in leaf development, translational elongation	apoplast, chloroplast, chloroplast envelope, chloroplast stroma, chloroplast thylakoid, chloroplast thylakoid membrane, nucleoid, nucleolus, nucleus, plastid	GTP binding GTPase activity translation elongation factor activity	AT4G20360	NP_001329775.1	AQU14666.1	+	22	22	22	8515700000	302	0	shoot ctrl_root tr;shoot tr_root tr;shoot ctrl_root ctrl;shoot tr_root ctrl;shoot tr_shoot ctrl
A0A287IPN7	Glucose-6-phosphate 1-dehydrogenase	4.95277	5.16115	-3.47133	-5.16115	4.14599e-06	glucose metabolic process pentose-phosphate shunt	glucose metabolic process, pentose-phosphate shunt, oxidative branch, response to cadmium ion		glucose-6-phosphate dehydrogenase activity , NADP binding	AT3G27300.2	NP_001030780.1	BAA97663.1	+	18	18	18	1511100000	192	0	shoot ctrl_shoot tr;root ctrl_shoot tr;root tr_shoot tr;root ctrl_shoot ctrl;root tr_shoot ctrl
F2DTT4	2-cysteine peroxiredoxin B	-4.71263	-4.78316	3.63199	4.78316	6.57111e-06	Encodes a 2-Cys peroxiredoxin (2-Cys PrxB) that contains two catalytic Cys residues	cell redox homeostasis, defense response to bacterium, hydrogen peroxide catabolic process, oxidation-reduction process, response to cold, response to oxidative stress	apoplast, chloroplast, chloroplast stroma, cytoplasm, plasma membrane	peroxiredoxin activity, thioredoxin peroxidase activity	AT5G06290	NP_568166.1	SPT18356.1	+	11	11	11	3626900000	123	0	shoot ctrl_root tr;shoot tr_root tr;shoot ctrl_root ctrl;shoot tr_root ctrl;shoot tr_shoot ctrl
A0A287I770	Aminotran_1_2 domain-containing protein	-4.78207	-4.56713	-2.65434	4.78207	1.17487e-05	Identified by cloning the gene that corresponded to a purified protein having glyoxylate aminotransferase activity	L-alanine catabolic process, glycine biosynthetic process, photorespiration, response to hypoxia	apoplast, chloroplast, cytoplasm, cytosol, nucleus, peroxisome, vacuole	L-alanine:2-oxoglutarate aminotransferase activity, alanine-glyoxylate transaminase activity, glycine:2-oxoglutarate aminotransferase activity, pyridoxal phosphate binding	AT1G23310.1	NP_564192.2	SPT17977.1	+	14	14	14	751950000	89	0	shoot ctrl_root ctrl;shoot tr_root ctrl;shoot ctrl_root tr;shoot tr_root tr;shoot tr_shoot ctrl
F2CVI3	pyrophosphorylase 6	-4.38613	-4.04067	3.13083	4.38613	2.48033e-05	Encodes a protein with inorganic pyrophosphatase activity.	defense response to bacterium, phosphate-containing compound metabolic process, response to cadmium ion	chloroplast, chloroplast envelope, chloroplast stroma, plasma membrane, plastid, thylakoid	inorganic diphosphatase activity, magnesium ion binding	AT5G09650	NP_196527.1	AFK26595.1	+	11	11	11	1732600000	108	0	shoot ctrl_root ctrl;shoot tr_root ctrl;shoot ctrl_root tr;shoot tr_root tr;shoot tr_shoot ctrl
A0A287EF32	Peptidyl-prolyl cis-trans isomerase	-3.87548	-3.92312	2.14695	3.92312	6.74092e-05	PPIases accelerate the folding of proteins and catalyzes the cis-trans isomerization of proline imidic peptide bonds in oligopeptides	NAD(P)H dehydrogenase complex assembly protein folding	chloroplast, chloroplast stromal thylakoid, chloroplast thylakoid, chloroplast thylakoid lumen, chloroplast thylakoid membrane, plastid, thylakoid, thylakoid lumen	peptidyl-prolyl cis-trans isomerase activity protein histidine kinase binding	AT5G13120	NP_001190299.1	ABO37960.1	+	6	6	6	2167900000	99	0.000173913	shoot ctrl_root tr;shoot tr_root tr;shoot ctrl_root ctrl;shoot tr_root ctrl;shoot tr_shoot ctrl
A0A287PXN4	N-acetyltransferase domain-containing protein	-4.10402	-3.73794	-2.13156	4.10402	6.75925e-05	The locus shares considerable sequence similarity with the adjacent NATA1 gene. they encode genes with different functions.		cytoplasm	dUTP diphosphatase activity, identical protein binding, magnesiuhas N-acetyltransferase activitym ion binding,	AT2G39020	NP_181435.1	NN	+	3	3	3	417100000	39	0.000170213	shoot ctrl_root ctrl;shoot tr_root ctrl;shoot ctrl_root tr;shoot tr_root tr;shoot tr_shoot ctrl
A0A287SAK2	Lipoxygenase	4.05382	3.02356	-2.63579	-4.05382	0.00010634	Plant lipoxygenase may be involved in a number of diverse aspects of plant physiology		cytoplasm, plastid	metal ion binding , oxidoreductase activity, acting on single donors with incorporation of molecular oxygen, incorporation of two atoms of oxygen	AT1G55020	NP_175900.1	ACS34908.1	+	50	47	25	15254000000	808	0.000222222	shoot ctrl_shoot tr;root tr_shoot tr;root ctrl_shoot tr;root ctrl_shoot ctrl
F2DUQ7	pyridoxine biosynthesis protein	-3.99342	-3.09425	2.29951	3.99342	0.000124913	Encodes a protein functions in tandem with PDX2 to form glutamine amidotransferase complex that involved in vitamin B6 biosynthesis.	cellular amino acid metabolic process, pyridoxal phosphate biosynthetic process, pyridoxine biosynthetic process, vitamin B6 biosynthetic process. It is downregulated by response to absence of light	in chloroplast, cytoplasm, cytosol, endoplasmic reticulum	amine-lyase activity, glutaminase activity, protein heterodimerization activity, pyridoxal 5'-phosphate synthase (glutamine hydrolysing) activity	AT2G38230	NP_181358.1	AAZ94411.1	+	7	7	5	630640000	96	0.000285714	shoot ctrl_root ctrl;shoot tr_root ctrl;shoot tr_root tr;shoot tr_shoot ctrl
F2E7T5	Succinate dehydrogenase [ubiquinone] iron-sulfur subunit, mitochondrial	3.2808	3.56555	-2.02291	-3.56555	0.000194167	Iron-sulfur protein (IP) subunit of succinate dehydrogenase (SDH) involves in complex II of the mitochondrial electron transport chain.	One of three isoforms of the iron-sulfur component of the succinate dehydrogenase complex, a component of the mitochondrial respiratory chain complex II. The product of the nuclear encoded gene is imported into the mitochondrion. Expressed during germination and post-germinative growth.	mitochondrial respiratory chain complex II, succinate dehydrogenase complex (ubiquinone), mitochondrion, plastid, respiratory chain complex II	2 iron, 2 sulfur cluster binding , 3 iron, 4 sulfur cluster binding , 4 iron, 4 sulfur cluster binding , electron transfer activity , metal ion binding Source, succinate dehydrogenase (ubiquinone) activity, zinc ion binding	AT5G40650	NP_198881.1	CAD62367.1	+	7	7	7	394240000	69	0.000424242	shoot ctrl_shoot tr;root ctrl_shoot tr;root tr_shoot tr;root ctrl_shoot ctrl;root tr_shoot ctrl
A0A287L8J4	Pyruvate kinase	-2.5211	-3.83685	3.83685	-2.12459	0.000237411	Catalytic activity, ATP + pyruvate = ADP + H+ + phosphoenolpyruvate	This protein is involved in step 5 of the subpathway that synthesizes pyruvate from D-glyceraldehyde 3-phosphate.		ATP binding, kinase activity , magnesium ion binding,potassium ion binding , pyruvate kinase activit	AT1G32440	NP_564402	CDM82744.1	+	9	9	7	680890000	100	0.000388889	shoot tr_root tr;shoot ctrl_root tr;shoot ctrl_root ctrl;shoot ctrl_shoot tr
M0XGG9	actin 7	3.13658	2.33897	2.82189	-3.13658	0.00062572	Member of Actin gene family and mutants are defective in germination and root growth	cell division, cytoskeleton organization, response to auxin, response to light stimulus, response to wounding, root development, root epidermal cell differentiation, root hair elongation, seed germination	cell wall, chloroplast envelope, chloroplast stroma, cytoplasm, cytoskeleton, cytosol, mitochondrion, nucleolus, plasma membrane, plasmodesma	structural constituent of cytoskeleton, protein binding, ATP binding	AT5G09810	NP_196543.1	AHE76167.1	+	19	3	0	1914500000	33	0.000923077	root tr_shoot tr;shoot ctrl_shoot tr;root ctrl_shoot tr
A0A287T3T5	CHAPERONIN-60BETA2, CPN60BETA2, CPNB2	-3.07943	-2.77906	3.07943	-2.0662	0.000740648	Encodes a subunit of chloroplasts chaperonins involved in mediating the folding of newly synthesized, translocated, or stress-denatured proteins.	Involved in protein folding, protein import into mitochondrial intermembrane space, protein refolding	chloroplast, chloroplast envelope, chloroplast stroma, cytosol, cytosolic ribosome, mitochondrion, nucleolus, nucleus GO Cellular Component not located in Golgi apparatus, cytosol	ATP binding, unfolded protein binding	AT3G13470	NP_187956.1	AHH93014.1	+	20	13	13	1057800000	80	0.001	shoot ctrl_root ctrl;shoot ctrl_root tr;shoot ctrl_shoot tr
A0A287V7D1	Aconitate hydratase	3.04246	2.68097	1.80777	-3.04246	0.000867195	Encodes an aconitase that can catalyze the conversion of citrate to isocitrate through a cis-aconitate intermediate	Involved in citrate metabolic process, glyoxylate cycle, isocitrate metabolic process, response to abscisic acid, response to cadmium ion, response to oxidative stress, seedling development, tricarboxylic acid cycle	cell wall, chloroplast, chloroplast stroma, cytoplasm, cytosol, mitochondrion, vacuolar membrane GO Cellular Component not located in Golgi apparatus, cytosol		AT2G05710	NP_178634.2	ADD62592.1	+	19	15	15	2487800000	219	0.00119298	shoot ctrl_shoot tr;root tr_shoot tr;root ctrl_shoot tr
A0A287S1D0	triosephosphate isomerase	-3.12319	-2.46676	-1.70896	3.12319	0.000907875	Encodes triosephosphate isomerase.	involved in cellular carbohydrate metabolic process, gluconeogenesis, glyceraldehyde-3-phosphate biosynthetic process, glycerol catabolic process, glycolytic process, response to cadmium ion, response to zinc ion	apoplast, cell wall, chloroplast, chloroplast stroma, cytoplasm, cytosol, mitochondrion, plasma membrane, plasmodesma, vacuolar membrane, vacuole ,not located in Golgi apparatus	Involved in copper ion binding, triose-phosphate isomerase activity	AT3G55440	NP_191104.1	CAC14917.1	+	11	11	10	1526200000	118	0.00127586	shoot tr_root ctrl;shoot tr_root tr;shoot tr_shoot ctrl
A0A287L247	PNP_UDP_1 domain-containing protein	-2.85485	-2.66073	-1.46007	2.85485	0.00112482	PNP_UDP_1 domain-containing protein	nucleoside metabolic process		catalytic activity	AT4G28940.1	NP_194623.2	NN	+	6	6	6	2009900000	123	0.00144	shoot tr_root ctrl;shoot tr_root tr;shoot tr_shoot ctrl
F2CWX3	allene oxide synthase	1.34925	-2.99169	2.99169	-1.58558	0.0016924	Encodes a member of the cytochrome p450 CYP74 gene family that functions as an allene oxide synthase.	defense response, defense response to fungus, epoxygenase P450 pathway, jasmonic acid biosynthetic process, oxidation-reduction process, oxylipin biosynthetic process, oxylipin metabolic process, response to fungus, response to jasmonic acid, response to wounding, sterol metabolic process	chloroplast, chloroplast envelope, chloroplast thylakoid, chloroplast thylakoid membrane, mitochondrion, plastid, plastoglobule, thylakoid	allene oxide synthase activity, heme binding, hydro-lyase activity, hydroperoxide dehydratase activity, iron ion binding, monooxygenase activity, oxidoreductase activity, acting on paired donors, with incorporation or reduction of molecular oxygen	AT5G42650	NP_199079.1	AHM92934.1	+	22	22	16	1509300000	181	0.00195683	root ctrl_root tr;shoot ctrl_root tr;shoot ctrl_shoot tr
M0X5Z1	translation initiation factor eIF-4A1	2.61451	-1.56011	2.22922	-2.61451	0.00180216	eukaryotic translation initiation factor 4A-1	cytoplasmic translational initiation, response to cadmium ion, translational initiation	cell wall, cytoplasm, cytoplasmic stress granule, cytosol, nucleolus, plasmodesma	ATP binding ,helicase activity ,nucleic acid binding	AT3G13920	NP_001078148.1	AQU14667.1	+	21	21	19	8777600000	463	0.00216667	shoot ctrl_shoot tr;root ctrl_shoot tr;root ctrl_root tr
A0A287NU21	RNAse inhibitor protein2	2.74913	1.55843	1.63332	-2.74913	0.00270226	member of RLI subfamily	ribosomal subunit export from nucleus, translational initiation, translational termination GO Cellular Component, located in cytosol, membrane		4 iron, 4 sulfur cluster binding, ATP binding, ATPase activity, iron ion binding, ribosomal small subunit binding, transporter activity	AT4G19210	NP_193656	AAL26702.1	+	7	7	7	417450000	73	0.00273548	root tr_shoot tr;shoot ctrl_shoot tr;root ctrl_shoot tr
A0A287N7A0	Endoglucanase	-2.50801	-2.13671	2.50801	-1.47154	0.0030866	Catalytic activity, Endohydrolysis of (1->4)-beta-D-glucosidic linkages in cellulose, lichenin and cereal beta-D-glucans.	cellulose catabolic process, carbohydrate metabolic process, defense response to fungus, incompatible interaction, defense response to nematode	anchored component of plasma membrane, cell wall, extracellular region, mitochondrion, secretory vesicle, vacuolar membrane	glucan endo-1,3-beta-D-glucosidase activity	AT4G16260	NN	AAM13693.1	+	3	3	3	199520000	32	0.00322013	shoot ctrl_root ctrl;shoot ctrl_root tr;shoot ctrl_shoot tr
M0XII1	Peptidyl-prolyl cis-trans isomerase	1.63127	1.74459	-2.58989	2.58989	0.00339217	PPIases accelerate the folding of proteins and catalyzes the cis-trans isomerization of proline imidic peptide bonds in oligopeptides.	cyclosporin A binding, peptidyl-prolyl cis-trans isomerase activity, protein binding, unfolded protein binding	Golgi stack, chloroplast, cytosol, endoplasmic reticulum, extracellular region, membrane, multivesicular body, peroxisome, secretory vesicle	peptidyl-prolyl cis-trans isomerase activity	AT2G29960	NP_001318316.1	ACF49500.1	+	12	12	12	832660000	142	0.00341104	root ctrl_shoot ctrl;root tr_shoot ctrl;shoot tr_shoot ctrl
A0A287H7K0	hydroxyproline-rich glycoprotein family protein	2.54784	0	1.3017	-2.54784	0.00450177	Encodes a nucleocytoplasmic lectin that is capable of binding carbohydrates.		Located in Golgotha apparatuse	carbohydrate binding, protein binding	AT1G04930	NP_565899.1	AFN10736.1	+	9	9	8	4078800000	166	0.0043908	shoot ctrl_shoot tr;root ctrl_shoot tr
M0YIA7	Isocitrate dehydrogenase [NADP]	1.81036	0	2.30082	-2.30082	0.00516988	Encodes a NADP+-isocitrate dehydrogenase that contributes to NADPH production under oxidative stress.	isocitrate metabolic process , tricarboxylic acid cycle, NADP metabolic process, defense response to bacterium, isocitrate metabolic process, response to cadmium ion, response to zinc ion, tricarboxylic acid cycle	apoplast, chloroplast, chloroplast stroma, cytosol, mitochondrion, nucleus, plasma membrane, plasmodesma	copper ion binding, NAD binding , isocitrate dehydrogenase (NADP+) activity magnesium ion binding	AT1G65930	NP_176768.1	AMP82030.1	+	17	17	13	4295900000	344	0.00497778	root ctrl_shoot tr;shoot ctrl_shoot tr
A0A287H7K2	hydroxyproline-rich glycoprotein family protein	2.32944	0	1.75611	-2.32944	0.00557077	Encodes a nucleocytoplasmic lectin that is capable of binding carbohydrates.		Located in Golgotha apparatuse	carbohydrate binding, protein binding	AT1G04930	NP_565899.1	AFN10736.1	+	6	5	3	4282000000	127	0.00515847	shoot ctrl_shoot tr;root ctrl_shoot tr
A0A287PSF7	heat shock protein 60	1.89043	2.14906	1.37665	-2.14906	0.00640057	mitochondrial chaperonin HSP assist in rapid assembly of the oligomeric protein structures in the mitochondria.	involved in 'de novo' protein folding, chaperone-mediated protein complex assembly, mitochondrion organization, protein import into mitochondrial intermembrane space, protein refolding, response to cadmium ion, response to heat	colocalizes with mitochondrion, located in chloroplast, cytosol, cytosolic ribosome, mitochondrial matrix, mitochondrion, vacuolar membrane II intron splicing	ATP binding, copper ion binding GO Molecular Function has RNA binding, unfolded protein bindin	AT3G23990	NP_189041.1	AHH93014.1	+	27	12	10	788540000	131	0.00580311	shoot ctrl_shoot tr;root ctrl_shoot tr;root tr_shoot tr
A0A287VBD4	DUF3357 domain-containing protein	2.30317	0	1.37702	-2.30317	0.00656526	Encodes a vacuolar invertase betaFruct4 that is transported from the endoplasmic reticulum through the intermediate compartments as a membrane protein.	abscisic acid-activated signaling pathway, cellular response to gibberellin stimulus, primary root development, response to bacterium, sucrose metabolic process	located in integral component of membrane, membrane, nucleus, plant-type vacuole, vacuolar lumen, vacuole	beta-fructofuranosidase activity, sucrose alpha-glucosidase activity	AT1G12240	NP_563901.1	AMZ79593.1	+	9	9	8	569430000	59	0.00587629	shoot ctrl_shoot tr;root ctrl_shoot tr
A0A287PP23	late embryogenesis abundant domain-containing protein / LEA domain-containing protein;(source:Araport11)	0	-1.91182	1.91182	-1.75822	0.00686964	late embryogenesis abundant domain-containing protein / LEA domain-containing protein		endoplasmic reticulum, extracellular region, vacuole	molecular_function	NN	NP_179425.1	AAA34267.1	+	15	15	15	279720000	82	0.00618367	shoot ctrl_root tr;shoot ctrl_shoot tr
A0A287WLE3	3-hydroxy-3-methylglutaryl coenzyme A synthase	0	-2.14719	2.14719	-1.66224	0.00797622	This enzyme condenses acetyl-CoA with acetoacetyl-CoA to form HMG-CoA, which is the substrate for HMG-CoA reductase.	Encodes a protein with hydroxymethylglutaryl-CoA synthase activity which was characterized by phenotypical complementation of the S. cerevisiae mutant.	cytosol, mitochondrion, plasmodesma	hydroxymethylglutaryl-CoA synthase activity	AT4G11820	NP_192919.1	NN	+	8	8	6	234380000	49	0.00703922	shoot ctrl_root tr;shoot ctrl_shoot tr
A0A287WPQ1	60S ribosomal protein L27	-1.706	0	-1.64664	1.706	0.0147126	Ribosomal L27e protein family	translation	cytoplasm, cytosol, cytosolic large ribosomal subunit, cytosolic ribosome	structural constituent of ribosome	AT4G15000	NP_193236.1	3J61_Z	+	6	6	6	2604000000	153	0.0133333	shoot tr_root ctrl;shoot tr_shoot ctrl
F2DIR3	40S ribosomal protein S4	0	-1.78997	1.78997	-1.35461	0.0179474	Ribosomal protein S4 (RPS4A) family protein	translation	cytoplasm, cytosol, cytosolic ribosome, cytosolic small ribosomal subunit, nucleolus, plastid, not located in Golgi apparatus	rRNA binding , structural constituent of ribosome	AT5G58420	NP_200650.1	3J60_E	+	14	14	14	4450900000	236	0.016049	shoot ctrl_root tr;shoot ctrl_shoot tr
A0A287UJD3	inorganic pyrophosphotase	-1.62094	0	-1.30542	1.62094	0.0240133	Encodes a soluble protein with inorganic pyrophosphatase activity that is highly specific for Mg-inorganic pyrophosphate.	phosphate-containing compound metabolic process, response to cadmium ion	cytoplasm, cytosol	inorganic diphosphatase activity ,has inorganic diphosphatase activity, magnesium ion binding ion binding,	AT3G53620	NP_190930.1	AFK26595.1	+	3	2	2	199520000	26	0.0209474	shoot tr_root ctrl;shoot tr_shoot ctrl
A0A287Q0B2	Uncharacterized protein	1.31519	0	1.52014	-1.52014	0.0245204	Encodes an enzyme with ATPase and ADPase activity (an apyrase)	pollen germination	Golgi apparatus, Golgi membrane, cytoplasm, endosome, integral component of membrane, trans-Golgi network	8-oxo-dGTP phosphohydrolase activity, ATP binding, ATPase activity, GTP phosphohydrolase activity, dATP phosphohydrolase activity, dCTP phosphohydrolase activity, dGTP phosphohydrolase activity, dTTP phosphohydrolase activity, dUTP phosphohydrolase activity, nucleoside-diphosphatase activity	AT5G18280	NP_197329.5	SPT15600.1	+	9	7	7	913620000	97	0.0212296	root ctrl_shoot tr;shoot ctrl_shoot tr
A0A287MY92	dUTPase domain-containing protein	0	0	-1.3633	1.3633	0.0264624	DUTP-PYROPHOSPHATASE-LIKE 1	DNA repair, dUMP biosynthetic process, dUTP catabolic process	cytosol	dUTP diphosphatase activity	AT3G46940	NP_190278.1q	CDM82885.1	+	6	6	6	410550000	51	0.0228759	shoot tr_shoot ctrl
A0A287GTQ9	V-type proton ATPase subunit C	0	1.36006	-1.36377	1.36377	0.0328287	Subunit of the peripheral V1 complex of vacuolar ATPase that is responsible for acidifying a variety of intracellular compartments in eukaryotic cells	lignin biosynthetic process, proton transmembrane transport, regulation of carbohydrate biosynthetic process, unidimensional cell growth	subunit of vacuolar proton-transporting V-type ATPase, V1 domain, Golgi apparatus, chloroplast, extracellular region, plant-type vacuole, plasma membrane, vacuolar membrane, vacuolar proton-transporting V-type ATPase, V1 domain, vacuole	protein binding, proton-exporting ATPase activity, phosphorylative mechanism, proton-transporting ATPase activity, rotational mechanism	AT1G12840	NP_563916.1	ABG23314.1	+	20	20	20	3081900000	247	0.0267945	root tr_shoot ctrl;shoot tr_shoot ctrl
A0A287TGY1	calnexin 1	0	0	1.58227	-1.58227	0.0355311	calnexin 1	endoplasmic reticulum unfolded protein response, protein foldin	chloroplast, endoplasmic reticulum, endoplasmic reticulum membrane, integral component of membrane, intracellular membrane-bounded organelle, mitochondrion, plant-type cell wall, plasma membrane, plasmodesma, vacuolar membrane, vacuole	calcium ion binding, carbohydrate binding, unfolded protein binding	AT5G61790	NP_200987.1	AGF69181.1	+	15	11	11	792320000	82	0.0287067	shoot ctrl_shoot tr
A0A287KMB8	Reticulon-like protein	0	0	1.53398	-1.53398	0.0362354	Reticulan like protein B3;(source:Araport11)	endoplasmic reticulum tubular network organization	Endendoplasmic reticulum, endoplasmic reticulum membrane, endoplasmic reticulum tubular network, integral component of cytoplasmic side of endoplasmic reticulum membrane, plasmodesma, vacuolar membrane	protein binding	AT1G64090	NP_176592.1	CDJ26559.1	+	4	4	4	481570000	63	0.0289637	shoot ctrl_shoot tr
	0

## Sheet: Table S3 shoot specific protein
Table S3: Detail information of specific shoot proteins under MF effects in 5 days old seedling.
All specific shoot proteins were also functionally annotated according to biological process, cellular component and molecular function (NN: not known).
Statistical analysis performed with one-way ANOVA (P-value ≤0.01) using Perseus 1.5 software.
T: Protein IDs	T: Fasta headers	description	GO Biological Process	Subcellular location	molecular function	Arabidopsis orthologs	Arabidopsis orthologs	Wheat orthologes	other blast name
A0A191TDI2	ATP synthase subunit 4	ATP synthesis coupled proton transport	NN	Mitochondrion	proton transmembrane transporter activity	NN	AEK01260.1	YP_009433724.1
A0A287F1F8	NFACT-R_1 domain-containing protein	NN	NN	NN	NN	NN	NP_196711.1	CBH32501.1	coiled-coil protein
A0A287GTH7	CPSF_A domain-containing protein	damaged DNA binding protein 1A	NN	nucleus	damaged DNA binding	NN	NP_192451.1	CDM83290.1
A0A287IT52	Leucine-rich repeat (LRR) family protein	NN	Expressed in guard cells	extracellular region	NN	AT4G06744	NP_849339.1	SPT18992.1
F2DLR2	TOPLESS-related 2	regulation of transcription, DNA-templated	primary shoot apical meristem specification, regulation of transcription, DNA-templated	cytoplasm, nucleus	protein binding	AT3G16830	NP_188306.2	CDM82632.1
A0A287KV39	cytochrome b	Cofactor, heme, Binds 2 heme groups non-covalently sites	mitochondrial electron transport, ubiquinol to cytochrome c	mitochondrion , integral component of membrane , respiratory chain complex III	metal ion binding , ubiquinol-cytochrome-c reductase activity	AT2G07727.1	NP_178804.1	YP_009433716.1
A0A287KVU7	Kinesin-like protein	microtubule-based movement, regulation of cell wall organization or biogenesis	microtubule-based movement	kinesin complex, microtubule, nucleus, plasma membrane	ATP binding , microtubule binding ,microtubule motor activity	AT3G16060	NP_566534.1	CDM83011.1
A0A287LAT3	Ribosomal_L18e/L15P domain-containing protein	NN	translation	large ribosomal subunit	structural constituent of ribosome	AT5G64670.1	NP_201272.1	CBH32598.1
A0A287LB65	Glutamine amidotransferase type-2 domain-containing protein	NADH-dependent glutamate synthase	L-glutamate biosynthetic process, ammonia assimilation cycle, developmental growth, glutamate biosynthetic process, nitrate assimilation, oxidation-reduction process, response to cadmium ion	chloroplast, chloroplast stroma, plastid	3 iron, 4 sulfur cluster binding, FMN binding, flavin adenine dinucleotide binding, glutamate synthase (NADH) activity, iron ion binding	AT5G53460	NP_001190529.1	AWT62511.1
A0A287LJF9	actin monomer binding	the Arabidopsis profilin multigene family Binds poly-L-proline.	actin polymerization or depolymerization, inflorescence development, lateral root development, leaf development, sequestering of actin monomers, unidimensional cell growth	cell cortex, cell wall, cytoplasm, cytosol, mitochondrion, nucleolus, nucleus, phragmoplast, plasma membrane, plasmodesma, spindle	actin binding,	AT2G19760	NP_179566.1	CDM84005.1
A0A287LWH4	Cinnamate-4-hydroxylase	Encodes a cinnamate-4-hydroxylase involved in phenylpropanoid metabolism, growth and development	developmental process, lignin metabolic process, oxidation-reduction process, phenylpropanoid biosynthetic process, phenylpropanoid metabolic process, pollen development, response to karrikin, response to light stimulus, response to wounding, ubiquinone biosynthetic process	Golgi apparatus, endoplasmic reticulum, extracellular region, integral component of membrane, peroxisome, plant-type cell wall, plasma membrane, plasmodesma, vacuolar membrane	heme binding, iron ion binding salicylate 1-monooxygenase activity, identical protein binding, protein binding	AT2G30490	NP_180607.1	AAG17469.1	cytochrome P450
A0A287M284	Glucose-1-phosphate adenylyltransferase family protein	Glucose-1-phosphate adenylyltransferase family protein	biosynthetic process, GDP-mannose biosynthetic process	cytoplasm	nucleotidyltransferase activity, GTP binding, mannose-1-phosphate guanylyltransferase activity	AT3G55590	NP_191118.1	CDM85018.1
A0A287N3A5	CASP_C domain-containing protein	intra-Golgi vesicle-mediated transport	Golgi vesicle transport, intra-Golgi vesicle-mediated transport	Golgi apparatus, Golgi membrane, endosome, integral component of Golgi membrane, integral component of membrane, trans-Golgi network		AT3G18480	NP_566611.1	NN	CCAAT-displacement protein alternatively spliced product
A0A287NXV6	H/ACA ribonucleoprotein complex subunit	Required for ribosome biogenesis	pseudouridine synthesis , rRNA processing	Nucleus, box H/ACA snoRNP complex, chloroplast thylakoid membrane, nucleolus, nucleus	RNA binding, box H/ACA snoRNA binding	AT3G03920	NP_566217.1	CDM82973.1	H/ACA ribonucleoprotein complex, subunit Gar1/Naf1 protein
A0A287PC92	filament-like protein (DUF869q	filament-like protein (DUF869q	NN	cytoplasm, plasma membrane	dTDP-glucose 4,6-dehydratase activity	AT1G47900	NP_001185042.1	SPT20519.1
A0A287Q975	RHAMNOSE BIOSYNTHESIS 1	Encodes a UDP-L-Rhamnose synthase involved in the biosynthesis of rhamnose, a major monosaccharide component of pectin.	UDP-rhamnose biosynthetic process, auxin efflux, cell differentiation, cell wall organization, flavonol biosynthetic process, oxidation-reduction process, regulation of cell population proliferation	chloroplast, cytosol, mitochondrion, plasmodesma	UDP-L-rhamnose synthase activity, UDP-glucose 4,6-dehydratase activity, dTDP-glucose 4,6-dehydratase activity, isomerase activity, oxidoreductase activity	AT1G78570	NP_177978.1	CDM84875.1	ARABIDOPSIS THALIANA RHAMNOSE BIOSYNTHESIS 1, ATRHM1, REPRESSOR OF LRX1 1, RHAMNOSE BIOSYNTHESIS 1, RHM1, ROL1
A0A287QE55	TPR_REGION domain-containing protein	Tetratricopeptide repeat (TPR)-like superfamily protein		NN	NN	AT1G04190.1	NP_171915.1	SPT19229.1
A0A287QIA9	Calcium-transporting ATPase	This magnesium-dependent enzyme catalyzes the hydrolysis of ATP coupled with the transport of calcium.		endoplasmic reticulum, endoplasmic reticulum membrane, integral component of membrane, membrane, plasma membrane	ATP binding calcium transmembrane transporter activity, phosphorylative mechanism calmodulin binding ATP binding, calcium ion transmembrane transporter activity, calcium transmembrane transporter activity, phosphorylative mechanism, metal ion	AT4G37640	NP_195479.1	CDM87204.1
A0A287QPL3	acyl-CoA binding protein 5 [	Acyl-CoA binding protein with high affinity for oleoyl-CoA. Expressed in all plant organs. Involved in fatty acid transport	lipid transport, response to hypoxia, response to light stimulus	cytosol, nucleus	functions in fatty-acyl-CoA binding fatty-acyl-CoA binding, lipid binding	AT5G27630	NP_198115.2	NN
A0A287QYN1	Galactosyl transferase GMA12/MNN10 family protein	Galactosyl transferase GMA12/MNN10 family protein	xyloglucan biosynthetic process, xyloglucan metabolic process	Golgi apparatus, Golgi membrane, endosome, integral component of membrane, trans-Golgi network	transferase activit protein binding, transferase activity, transferring glycosyl groups, xyloglucan 6-xylosyltransferase activityy, transferring glycosyl group,	AT5G07720	NP_196389.1	AFK30383.1
A0A287R8D8	SNF7 family protein	SNF7 family protein involved in MVB biogenesis	vacuolar transport,intralumenal vesicle formation, protein transport, vacuolar transport, vesicle-mediated transport	it is a subunit of ESCRT III complex, located in cytoplasm, endosome membrane, plasma membrane	protein binding	AT4G29160	NP_974635.1	NN
A0A287RSV7	Calcium-binding EF-hand family protein	Calcium-binding EF-hand family protein;		cytoplasm, cytosol, extracellular region, nucleus, plasma membrane	calcium ion binding	AT1G12310	NP_001189924.1	AFR90212.1
A0A287S3C1	enoyl-CoA hydratase 2	Encodes a monofunctional enoyl-CoA hydratase 2, involved in the degradation of even cis-unsaturated fatty acids	fatty acid beta-oxidation, unsaturated, even number	mitochondrion, peroxisome	3R-hydroxyacyl-CoA dehydratase activity, oxidoreductase activity	AT1G76150	NP_177742.2	NN
A0A287SCH0	Glyco_hydro_3 domain-containing protein	Encodes a beta-glucosidase involved in xyloglucan metabolism.	carbohydrate metabolic process,xyloglucan biosynthetic process	apoplast, cell wall, extracellular region, mitochondrion, plant-type cell wall, plasmodesma, plastid	hydrolase activity, hydrolyzing O-glycosyl compounds,beta-glucosidase activity	AT5G20950	NP_197595.2	AAM13694.1
A0A287SJD1	CULLIN_2 domain-containing protein	CULLIN4 (CUL4) forms an E3 ubiquitin ligase, mediating light control of development. CUL4 exhibits a synergistic genetic interaction with COP10 and DET1	ubiquitin-dependent protein catabolic process,in DNA repair, abscisic acid-activated signaling pathway, cotyledon development, flower development, fruit development, hormone-mediated signaling pathway, leaf development, negative regulation of photomorphogenesis, photomorphogenesis, protein polyubiquitination, shoot system development, short-day photoperiodism, flowering, sugar mediated signaling …	Cul4-RING E3 ubiquitin ligase complex, chloroplast, cytosol, nucleus	ubiquitin protein ligase binding, contributes to ubiquitin-protein transferase activity, functions in protein binding, Function in protein binding,	AT5G46210	NP_568658.1	SPT20576.1
A0A287SUB3	Dirigent protein	Disease resistance-responsive (dirigent-like protein) family protein		cell wall, extracellular region	Dirigent proteins impart stereoselectivity on the phenoxy radical-coupling reaction, yielding optically active lignans from two molecules of coniferyl alcohol in the biosynthesis of lignans, flavonolignans, and alkaloids and thus plays a central role in plant secondary metabolism.	AT1G65870	NP_176762.1	AHA50810.1
A0A287T3A1	COP1-interacting protein-like protein	positive regulator of abscisic acid (ABA) response. A T-DNA insertion mutant cip1-1 was then characterized. The mutant is sensitive to osmotic stress and has ABA insensitive phenotypes.		The CIP1 protein is localized to the plasma membranegral component of membrane, nucleus, plasma membrane	CIP1 is mainly expressed in the photosynthetic cells and the vascular tissue, and its promoter activity can be induced by osmotic stress and ABA.	AT5G43310	NP_568624.1	SPT16982.1
A0A287UE64	ATP-dependent caseinolytic (Clp) protease/crotonase family protein	ATP-dependent caseinolytic (Clp) protease/crotonase family protein	protein quality control for misfolded or incompletely synthesized proteins	chloroplast, chloroplast envelope, chloroplast stroma, endopeptidase Clp complex, extracellular region, mitochondrion, plastid stroma, thylakoid	ATP-dependent peptidase activity, ATPase binding, serine-type endopeptidase activity	AT1G09130	NP_193413.2	CDM83646.1
A0A287UW16	AA_TRNA_LIGASE_II domain-containing protein	seryl-tRNA synthetase / serine-tRNA ligase	seryl-tRNA aminoacylation, response to cadmium ion, selenocysteinyl-tRNA(Sec) biosynthetic process	cytoplasm, cytosol, plastid	ATP binding, serine-tRNA ligase activity, tRNA binding	AT5G27470	NP_198099.1	NN
A0A287V1L8	general control non-repressible 3	Encodes a member of GCN subfamily involved in stress-associated protein translation control. .	defense response to bacterium, response to cadmium ion	cytoplasm, cytosol, nucleus	ATP binding, ATPase activity, transporter activity	AT1G64550	NP_176636.1	AVI10173.1
A0A287V7X4	ETF domain-containing protein	Encodes the electron transfer flavoprotein ETF beta, a putative subunit of the mitochondrial electron transfer flavoprotein complex	chlorophyll catabolic process, leucine catabolic process	chloroplast, mitochondrial matrix, mitochondrion, plastid	electron transfer activity	AT5G43430	NP_199156.1	NN
A0A287W7F2	Signal recognition particle 9 kDa protein	Signal-recognition-particle assembly has a crucial role in targeting secretory proteins to the rough endoplasmic reticulum membrane.	SRP-dependent cotranslational protein targeting to membrane, negative regulation of translational elongation, protein targeting to ER	cytoplasm, cytosol, signal recognition particle, endoplasmic reticulum targeting	7S RNA binding, endoplasmic reticulum signal peptide binding	AT2G43640	NP_001327913.1	NN
A0A287WDS6	PEP_hydrolase domain-containing protein	TIM-barrel signal transduction protein	NN	chloroplast, cytoplasm, cytosol	catalytic activity	AT5G66420	NP_569034.1	AML79728.1
A0A287WED4	glycosyltransferase	UDP-Glycosyltransferase superfamily protein	NN	integral component of membrane, chloroplast, endoplasmic reticulum, intracellular membrane-bounded organelle	UDP-glycosyltransferase activity, transferase activity, transferring glycosyl groups, transferase activity, transferring hexosyl groups	AT1G01390	NP_188445.2	SPT20158.1
A0A287WNR8	TENA_THI-4 domain-containing protein	Encodes a HAD (haloacid dehalogenase) family phosphatase fused to a TenA (thiamin salvage) family protein.	thiamine biosynthetic process	chloroplast, cytosol, mitochondrion	thiamine phosphate phosphatase activity	AT5G32470	NP_198287.3	NN
A0A287WVB3	RNase_PH domain-containing protein	3-5-exoribonuclease family protein	U1 snRNA 3'-end processing, U4 snRNA 3'-end processing, U5 snRNA 3'-end processing, exonucleolytic catabolism of deadenylated mRNA, exonucleolytic trimming to generate mature 3'-end of 5.8S rRNA from tricistronic rRNA transcript (SSU-rRNA, 5.8S rRNA, LSU-rRNA), nuclear mRNA surveillance, nuclear polyadenylation-dependent mRNA catabolic process, nuclear polyadenylation-dependent rRNA catabolic pro…	cytoplasm, cytoplasmic exosome (RNase complex), nuclear exosome (RNase complex)		AT3G07750	OAP03832.1	NN
A0A287XF12	Prephenate/arogenate dehydrogenase domain-containing protein	prephenate dehydrogenase family protein	oxidation-reduction process, tyrosine biosynthetic process	chloroplast	arogenate dehydrogenase (NADP+) activity, prephenate dehydrogenase (NAD+) activity, prephenate dehydrogenase (NADP+) activity	AT1G15710	NP_173023.1	NN
A0A287XPE8	GH16 domain-containing protein	xyloglucan endotransglycosylase-related protein (XTR3)	carbohydrate metabolic process, cell wall organization, plant-type cell wall biogenesis, xyloglucan metabolic process		hydrolase activity, hydrolyzing O-glycosyl compounds	AT5G57550	NP_568859	SPT19720.1
F2DDD1	O-Glycosyl hydrolases family 17 protein	O-Glycosyl hydrolases family 17 protein	carbohydrate metabolic process, defense response	anchored component of membrane, anchored component of plasma membrane, extracellular region, plasma membrane, plasmodesma, plastid	hydrolase activity, hydrolyzing O-glycosyl compounds,glucan endo-1,3-beta-D-glucosidase activity	AT5G58090	NP_200617.2	CDM83452.1
F2EHF5	UDP-XYLOSYLTRANSFERASE 2,	Encodes a protein with xylosyltransferase activity, which is specific for UDP-xylose as donor substrate and for oligosaccharides with a degree of polymerization >4.	polysaccharide biosynthetic process, root hair elongation, xyloglucan biosynthetic process, xyloglucan metabolic process	Golgi apparatus, Golgi membrane, cytosol, endosome, integral component of membrane, trans-Golgi network	transferase activity, transferring glycosyl groups,protein binding, UDP-xylosyltransferase activity, protein binding, protein homodimerization activity, transferase activity, transferring glycosyl groups, xyloglucan 6-xylosyltransferase activity	AT4G02500	NP_567241.1	ADE59448.1
M0W4E4	NAD(P)-binding Rossmann-fold superfamily protein	Contains similarity to a retinal short-chain dehydrogenase/reductase retSDR4 from Homo sapiens gb|AF126782.	oxidation-reduction process,	chloroplast, cytoplasm, cytosol, plant-type cell wall		AT1G01800.1	NP_563635.1	SPT19091.1

## Sheet: Table S4 root sig differ protei
Table S4: Detail information of significantly changed proteins in abundant under MF effects in root tissue compared to root control condition of 5 days old seedling.
All the differential proteins were also functionally annotated according to biological process, cellular component and molecular function (NN: not known).
Statistical analysis performed with one-way ANOVA (P-value ≤0.01) using Perseus 1.5 software.
T: Protein IDs	T: Fasta headers	root control	root treated	shoot control	shoot treated	N: ANOVA p value	description	Subcellular location	molecular function	Arabidopsis orthologs	Arabidopsis orthologs	Wheat orthologes	C: ANOVA Significant	N: Peptides	N: Razor + unique peptides	N: Unique peptides	N: Intensity	N: MS/MS count	N: ANOVA q-value	T: Significant pairs	At
A0A287KUM9	Coatomer subunit beta	3.69393	-2.54388	-3.04536	-3.69393	0.000231112	intracellular protein transport ,vesicle-mediated transport,	membrane coat,COPI vesicle coat, cytoplasm, cytosol, mitochondrion	structural molecule activity	AT1G79990	NP_001190880	CDM82914.1	+	19	19	19	376300000	115	0.000394366	root ctrl_shoot tr;root ctrl_shoot ctrl;root ctrl_root tr
A0A287MUK5	Uncharacterized protein	2.71185	-1.87816	-2.38795	-2.71185	0.00176022	NN	NN	NN	NN	NN	NN	+	10	10	5	661990000	94	0.00214085	root ctrl_shoot tr;root ctrl_shoot ctrl;root ctrl_root tr
A0A287PQY8	40S ribosomal protein SA	1.57315	-1.57315	0	0	0.0314578	40S ribbons protein SA	chloroplast, cytoplasm, cytosolic ribosome, cytosolic small ribosomal subunit	Required for the assembly and/or stability of the 40S ribosomal subunit. Required for the processing of the 20S rRNA-precursor to mature 18S rRNA in a late step of the maturation of 40S ribosomal subunits.	AT3G04770.2	NP_187128.1	AQU14669.1	+	6	6	6	2861400000	106	0.0262456	root ctrl_root tr
A0A287PU20	Aconitate hydratase	7.3251	6.58977	-6.24509	-7.3251	3.76891e-08	Catalyzes the isomerization of citrate to isocitrate via cis-aconitate,processi citrate metabolic process	chloroplast, cytosol, mitochondrion	4 iron, 4 sulfur cluster binding , aconitate hydratase activity , copper ion binding , mRNA 5'-UTR bind	AT4G26970.1	NP_567763.2	ADD62592.1	+	27	27	23	3350100000	316	0	shoot ctrl_shoot tr;root tr_shoot tr;root ctrl_shoot tr;root tr_shoot ctrl;root ctrl_shoot ctrl;root ctrl_root tr
A0A287R3A1	Clathrin heavy chain	2.61912	-1.31839	-2.39299	-2.61912	0.00204448	Clathrin coat assembly, intracellular protein transport ,vesicle-mediated transport	Golgi apparatus, chloroplast, clathrin coat of coated pit, clathrin coat of trans-Golgi network vesicle, clathrin complex, cytosol, plasma membrane, plasmodesma	Clathrin light chain binding structural molecule activity,copper-induced intracellular protein transport,	AT3G08530.1	NP_187466.4	CDM83157.1	+	39	39	7	1490500000	253	0.00236242	root ctrl_shoot tr;root ctrl_shoot ctrl;root ctrl_root tr
F2CWX3	Cytochrome P450 74a	1.34925	-2.99169	2.99169	-1.58558	0.0016924	Encodes a member of the cytochrome p450 CYP74 gene family that functions as an allene oxide synthase.	chloroplast, chloroplast envelope, chloroplast thylakoid, chloroplast thylakoid membrane, mitochondrion, plastid, plastoglobule, thylakoid	heme binding , iron ion binding , oxidoreductase activity, acting on paired donors, with incorporation or reduction of molecular oxygen,oxygen binding	AT5G42650	2RCH_A	AHM92934.1	+	22	22	16	1509300000	181	0.00195683	root ctrl_root tr;shoot ctrl_root tr;shoot ctrl_shoot tr
M0X5Z1	translation initiation factor eIF-4A1	2.61451	-1.56011	2.22922	-2.61451	0.00180216	translation initiation factor eIF-4A1	chloroplast	ATP binding , helicase activity , nucleic acid binding	AT1G53880	CAC43286.1	AQU14667.1	+	21	21	19	8777600000	463	0.00216667	shoot ctrl_shoot tr;root ctrl_shoot tr;root ctrl_root tr
M0YJ76	glutathione S-transferase TAU 19	3.53603	1.98626	-3.53603	-3.422	0.000171612	Encodes a glutathione transferase that is a member of Tau GST gene family. Expression is induced by drought stress, oxidative stress, and high doses of auxin and cytokinin.	chloroplast, chloroplast stroma, cytoplasm, cytosol, mitochondrion, plasma membrane, vacuolar membrane	cellular response to water deprivation, glutathione metabolic process, oxidation-reduction process, response to cadmium ion, response to oxidative stress, toxin catabolic process, it hasglutathione transferase activity, peroxidase activity	AT1G78380.1	NP_565178.1	CAC94002.1, ACE82289.1	+	11	11	11	1860200000	131	0.000444444	root tr_shoot ctrl;root ctrl_shoot ctrl;root tr_shoot tr;root ctrl_shoot tr;root ctrl_root tr
A0A287EXJ0	Dihydrolipoyl dehydrogenase	-1.30472	2.78799	-2.51295	-2.78799	0.00140961	cell redox homeostasis,Oxidoreductase	cytosol, mitochondrial matrix, mitochondrion	flavin adenine dinucleotide binding , electron transfer activity,dihydrolipoyl dehydrogenase activity	AT3G17240.3	NP_566570.3	AGX45478.1	+	15	15	12	1798700000	227	0.00159398	root tr_shoot tr;root tr_shoot ctrl;root tr_root ctrl
A0A287G6G3	Heat shockprotein70	-1.62611	1.62611	-1.48568	0	0.0201607	Heat shockprotein70	Golgi apparatus, cell wall, chloroplast, cytoplasm, cytosol, mitochondrion, nucleus, plasma membrane, vacuolar membrane	ATP binding	AT3G12580.1	NP_187864.1	AAB99745.1	+	22	5	0	296360000	35	0.0179447	root tr_root ctrl;root tr_shoot ctrl
A0A287JHQ6	cysteine-type peptidase	2.20296	3.79142	-3.79142	-3.68158	9.32355e-05	cysteine-type peptidase activity	unknown	involved in proteolysis	AT2G07240	BAD95392.1	AWW05355.1	+	5	5	5	2221200000	63	0.000153846	root ctrl_shoot ctrl;root tr_shoot ctrl;root ctrl_shoot tr;root tr_shoot tr;root tr_root ctrl
A0A287K666	hydroxyproline-rich glycoprotein family protein	-2.27192	3.33197	-3.33197	-2.89147	0.000461222	late embryogenesis abundant hydroxyproline-rich glycoprotein family protein	integral component of membrane	involved in biological process	AT2G39050.1	NP_565899.1	AFN10736.1	+	14	13	13	2347700000	160	0.000731183	root tr_shoot ctrl;root tr_shoot tr;root tr_root ctrl
M0UG18	Citrate synthase	-1.73187	3.3213	-3.3213	-3.08984	0.000384595	tricarboxylic acid cycle	cytosol, nucleus, plasma membrane	transferase activity, transferring acyl groups, acyl groups converted into alkyl on transfer	AT4G34050.1	NP_195131.1	AMP82031.1	+	11	11	11	865200000	108	0.000697674	root tr_shoot ctrl;root tr_shoot tr;root tr_root ctrl
F2E2Z7	S-adenosyl-L-methionine-dependent methyltransferases superfamily protein	2.48352	4.11563	-4.04757	-4.11563	4.12368e-05	S-adenosyl-L-methionine-dependent methyltransferases superfamily protein		O-methyltransferase activity, S-adenosylmethionine-dependent methyltransferase activity	AT1G01180	BAD95392	BAD06321.1	+	11	11	11	324750000	80	0.000205128	root ctrl_shoot tr;root tr_shoot tr;root ctrl_shoot ctrl;root tr_shoot ctrl;root tr_root ctrl
